# Supplementary material for: microbetag: simplifying microbial network interpretation through annotation, enrichment tests, and metabolic complementarity analysis
Source: Genome Biol. 2025 Sep 22;26:292. doi: 10.1186/s13059-025-03769-2 (PMC12455805; doi:10.1186/s13059-025-03769-2)
Supplement: Supplementary file 2 — Additional file 2: Table S1. Genome-based phenotypic traits predicted in the framework of microbetag. Table S2. Seed complementarity predictions from microbetagfor Variovorax and its neighboring taxa, as described in Hessler et al.based on the on-the-fly microbetagversion. Table S3. Seed complementarity predictions from microbetag forVariovorax and its neighboring taxa, as described in Hessler et al.based on the local microbetag version. Table S4. Thiamine-related potential seed complementarities among Variovorax neighboring taxa. Table S5. Variovorax genomes present on microbetagDB and their corresponding complete/incomplete presence of the pantothenate-related KEGG modules. Table S6. Enrichment/depletion findings on the subgingival plaque data. [file 13059_2025_3769_MOESM2_ESM.xlsx]

## Sheet: README
Table S1:	Genome-based phenotypic traits predicted in the framework of microbetag.
Table S2:	Seed complementarity predictions from microbetag for Variovorax (as donor) and its neighboring taxa (as beneficiaries), as described in Hessler et al. (2023) based on the on-the-fly microbetag version
Table S3:	Seed complementarity predictions from microbetag for Variovorax (as donor) and its neighboring taxa (as beneficiaries), as described in Hessler et al. (2023) based on the local microbetag version
Table S4:	Thiamine-related potential seed complementarities among Variovorax neighboring taxa
Table S5:	Variovorax genomes present in microbetagDB and their corresponding complete/incomplete presence of the pantothenate related KEGG modules. The genome that bin_55 was mapped to is shown in bold.
Table S6:	Enrichment/depletion findings on the subgingival plaque data (Use case 2) after applying the manta network clustering algorithm which returned two clusters (0 and 1) and microbetag node – related annotation steps

## Sheet: Table S1
abbreviation	Description
NOB	nitrite-oxidizing bacteria
T3SS	expresses a Type III secretion system
T6SS	expresses a Type VI secretion system
aSaccharolytic	has an asaccharolytic lifestyle
acetic_acid	producing acetic acid
AOB	ammonia-oxidizing bacteria
autoCo2	is capable of growth with CO2 as sole carbon source
butanol	produces butanol
butyric_acid	produces butyric acid
d_glucose	utilizes D-glucose
d_lactic_acid	produces D lactic acid
ethanol	produces ethanol
fermentative	has a Fermentative lifestyle
fixing_n2	capable of fixing N2
formic_acid	produces formic_acid
halophilic	halophilic lifestyle
hydrogen	produces hydrogen
indole	produces indole
isobutyric_acid	produces isobutyric_acid
isovaleric_acid	produces isovaleric_acid
l_lactic_acid	produces L_lactic_acid
methanotroph	capable of growth with methane as the sole carbon source
nonfermentative	has a nonfermentative lifestyle
phototrophy	is able of phototrophy
psychrophilic	species has a psychrophilic lifestyle
racetoin	produces R_acetoin
saccharolytic	has a Saccharolytic lifestyle
succinic_acid	produces succinic_acid
sulfate_reducer	capable of using sulfate as terminal electron acceptor
symbiont	has an obligate intracellular lifestyle
thermophilic	thermophilic lifestyle

## Sheet: Table S2
#	Beneficiary	Species name	KEGG Metabolism category	KEGG map	MoldelSEED complement compounds	KEGG complement compounds	URL to colored KEGG MAP
1	Bin_41	s__54-19 sp001898225	"Carbohydrate metabolism	Pentose and glucuronate interconversions	cpd00259	C00310	https://www.kegg.jp/kegg-bin/show_pathway?map00040/C00029%20skyblue%2Cblue/C00167%20skyblue%2Cblue/C00191%20skyblue%2Cblue/C00231%20skyblue%2Cblue/C00022%20skyblue%2Cblue/C00118%20skyblue%2Cblue/C00191%20skyblue%2Cblue/C00204%20skyblue%2Cblue/C00514%20skyblue%2Cblue/C00905%20skyblue%2Cblue/C04442%20skyblue%2Cblue/C00333%20skyblue%2Cblue/C00029%20skyblue%2Cblue/C00103%20skyblue%2Cblue/C00167%20sky…
	Bin_41	s__54-19 sp001898225	Amino acid metabolism	Arginine and proline metabolism	cpd00837;cpd00858	C01137;C01165	https://www.kegg.jp/kegg-bin/show_pathway?map00330/C00025%20skyblue%2Cblue/C00077%20skyblue%2Cblue/C00148%20skyblue%2Cblue/C03912%20skyblue%2Cblue/C00062%20skyblue%2Cblue/C00019%20skyblue%2Cblue/C00062%20skyblue%2Cblue/C00134%20skyblue%2Cblue/C00179%20skyblue%2Cblue/C00315%20skyblue%2Cblue/C00062%20skyblue%2Cblue/C00077%20skyblue%2Cblue/C00134%20skyblue%2Cblue/C00134%20skyblue%2Cblue/C00334%20sky…
	Bin_41	s__54-19 sp001898225	Amino acid metabolism	Phenylalanine, tyrosine and tryptophan biosynthesis	cpd00219	C00254	https://www.kegg.jp/kegg-bin/show_pathway?map00400/C00074%20skyblue%2Cblue/C00251%20skyblue%2Cblue/C00279%20skyblue%2Cblue/C00493%20skyblue%2Cblue/C00944%20skyblue%2Cblue/C01269%20skyblue%2Cblue/C02637%20skyblue%2Cblue/C03175%20skyblue%2Cblue/C04691%20skyblue%2Cblue/C00078%20skyblue%2Cblue/C00108%20skyblue%2Cblue/C00251%20skyblue%2Cblue/C01302%20skyblue%2Cblue/C03506%20skyblue%2Cblue/C04302%20sky…
	Bin_41	s__54-19 sp001898225	Amino acid metabolism	Cysteine and methionine metabolism	cpd00837	C01137	https://www.kegg.jp/kegg-bin/show_pathway?map00270/C00049%20skyblue%2Cblue/C00073%20skyblue%2Cblue/C00155%20skyblue%2Cblue/C00263%20skyblue%2Cblue/C00441%20skyblue%2Cblue/C01118%20skyblue%2Cblue/C03082%20skyblue%2Cblue/C02291%20skyblue%2Cblue/C00065%20skyblue%2Cblue/C00097%20skyblue%2Cblue/C00283%20skyblue%2Cblue/C00979%20skyblue%2Cblue/C00019%20skyblue%2Cblue/C00073%20skyblue%2Cblue/C00170%20sky…
	Bin_41	s__54-19 sp001898225	Amino acid metabolism	Valine, leucine and isoleucine degradation	cpd01966	C03069	https://www.kegg.jp/kegg-bin/show_pathway?map00280/C00123%20skyblue%2Cblue/C00164%20skyblue%2Cblue/C00233%20skyblue%2Cblue/C00356%20skyblue%2Cblue/C02939%20skyblue%2Cblue/C03231%20skyblue%2Cblue/C15975%20skyblue%2Cblue/C00091%20skyblue%2Cblue/C00100%20skyblue%2Cblue/C00683%20skyblue%2Cblue/C01213%20skyblue%2Cblue/C03069%09%23ff0000/
	Bin_41	s__54-19 sp001898225	Biosynthesis of other secondary metabolites	Terpenoid backbone biosynthesis	cpd08287;cpd08301	C11435;C11453	https://www.kegg.jp/kegg-bin/show_pathway?map00900/C00024%20skyblue%2Cblue/C00129%20skyblue%2Cblue/C00235%20skyblue%2Cblue/C00332%20skyblue%2Cblue/C00356%20skyblue%2Cblue/C00418%20skyblue%2Cblue/C00022%20skyblue%2Cblue/C00118%20skyblue%2Cblue/C00129%20skyblue%2Cblue/C00235%20skyblue%2Cblue/C11434%20skyblue%2Cblue/C11436%20skyblue%2Cblue/C11437%20skyblue%2Cblue/C11811%20skyblue%2Cblue/C00129%20sky…
	Bin_41	s__54-19 sp001898225	Metabolism of cofactors and vitamins	Biotin metabolism	cpd00104	C00120	https://www.kegg.jp/kegg-bin/show_pathway?map00780/C01037%20skyblue%2Cblue/C01092%20skyblue%2Cblue/C01209%20skyblue%2Cblue/C19846%20skyblue%2Cblue/C01037%20skyblue%2Cblue/C01092%20skyblue%2Cblue/C01037%20skyblue%2Cblue/C01092%20skyblue%2Cblue/C01092%20skyblue%2Cblue/C00120%09%23ff0000/C00120%09%23ff0000/C00120%09%23ff0000/C00120%09%23ff0000/
	Bin_41	s__54-19 sp001898225	Metabolism of cofactors and vitamins	Vitamin B6 metabolism	cpd00478	C00627	https://www.kegg.jp/kegg-bin/show_pathway?map00750/C00018%20skyblue%2Cblue/C00279%20skyblue%2Cblue/C06054%20skyblue%2Cblue/C06055%20skyblue%2Cblue/C00018%20skyblue%2Cblue/C00064%20skyblue%2Cblue/C00117%20skyblue%2Cblue/C00118%20skyblue%2Cblue/C00627%09%23ff0000/
	Bin_41	s__54-19 sp001898225	Metabolism of cofactors and vitamins	Riboflavin metabolism	cpd00220	C00255	https://www.kegg.jp/kegg-bin/show_pathway?map00740/C00016%20skyblue%2Cblue/C00044%20skyblue%2Cblue/C00061%20skyblue%2Cblue/C00199%20skyblue%2Cblue/C01304%20skyblue%2Cblue/C00016%20skyblue%2Cblue/C00044%20skyblue%2Cblue/C00061%20skyblue%2Cblue/C00199%20skyblue%2Cblue/C01304%20skyblue%2Cblue/C00255%09%23ff0000/C00255%09%23ff0000/
	Bin_41	s__54-19 sp001898225	Energy metabolism	Energy metabolism	cpd00193	C00224	https://www.kegg.jp/kegg-bin/show_pathway?map00920/C00053%20skyblue%2Cblue/C00059%20skyblue%2Cblue/C00094%20skyblue%2Cblue/C00283%20skyblue%2Cblue/C00059%20skyblue%2Cblue/C00320%20skyblue%2Cblue/C00059%20skyblue%2Cblue/C00094%20skyblue%2Cblue/C00283%20skyblue%2Cblue/C00224%09%23ff0000/C00224%09%23ff0000/
	Bin_41	s__54-19 sp001898225	Amino acid metabolism	Tyrosine metabolism	cpd02507;cpd02572	C04052;C04186	https://www.kegg.jp/kegg-bin/show_pathway?map00350/C00082%20skyblue%2Cblue/C03758%20skyblue%2Cblue/C00082%20skyblue%2Cblue/C00082%20skyblue%2Cblue/C00122%20skyblue%2Cblue/C00164%20skyblue%2Cblue/C00544%20skyblue%2Cblue/C01036%20skyblue%2Cblue/C01061%20skyblue%2Cblue/C01179%20skyblue%2Cblue/C04052%09%23ff0000/C04186%09%23ff0000/
	Bin_41	s__54-19 sp001898225	Nucleotide metabolism	Purine metabolism	cpd09027	C12248	https://www.kegg.jp/kegg-bin/show_pathway?map00230/C00064%20skyblue%2Cblue/C00119%20skyblue%2Cblue/C00130%20skyblue%2Cblue/C03090%20skyblue%2Cblue/C03373%20skyblue%2Cblue/C03838%20skyblue%2Cblue/C04376%20skyblue%2Cblue/C04640%20skyblue%2Cblue/C04677%20skyblue%2Cblue/C04734%20skyblue%2Cblue/C04751%20skyblue%2Cblue/C04823%20skyblue%2Cblue/C00002%20skyblue%2Cblue/C00008%20skyblue%2Cblue/C00020%20sky…
	Bin_41	s__54-19 sp001898225	Pathogenicity	Pertussis	cpd00104	C00120	https://www.kegg.jp/kegg-bin/show_pathway?map05133/C00120%09%23ff0000/C00120%09%23ff0000/
	Bin_41	s__54-19 sp001898225	Biosynthesis of other secondary metabolites	Biosynthesis of various antibiotics	cpd00219	C00254	https://www.kegg.jp/kegg-bin/show_pathway?map00998/C00062%20skyblue%2Cblue/C00065%20skyblue%2Cblue/C00077%20skyblue%2Cblue/C00979%20skyblue%2Cblue/C00448%20skyblue%2Cblue/C00108%20skyblue%2Cblue/C00092%20skyblue%2Cblue/C00002%20skyblue%2Cblue/C00082%20skyblue%2Cblue/C00061%20skyblue%2Cblue/C00074%20skyblue%2Cblue/C00254%09%23ff0000/
	Bin_41	s__54-19 sp001898225	Carbohydrate metabolism	Amino sugar and nucleotide sugar metabolism	cpd03671	C06156	https://www.kegg.jp/kegg-bin/show_pathway?map00520/C00029%20skyblue%2Cblue/C00103%20skyblue%2Cblue/C00052%20skyblue%2Cblue/C00446%20skyblue%2Cblue/C00167%20skyblue%2Cblue/C00043%20skyblue%2Cblue/C00085%20skyblue%2Cblue/C00352%20skyblue%2Cblue/C00357%20skyblue%2Cblue/C00043%20skyblue%2Cblue/C00085%20skyblue%2Cblue/C00352%20skyblue%2Cblue/C06156%09%23ff0000/
	Bin_41	s__54-19 sp001898225	Amino acid metabolism	D-Amino acid metabolism	cpd00851;cpd02175	C03440;C01157	https://www.kegg.jp/kegg-bin/show_pathway?map00470/C00062%20skyblue%2Cblue/C00026%20skyblue%2Cblue/C00433%20skyblue%2Cblue/C04282%20skyblue%2Cblue/C00135%20skyblue%2Cblue/C01157%09%23ff0000/C03440%09%23ff0000/"
2	Bin_273	s__Bosea sp001898115	"Carbohydrate metabolism	Pentose and glucuronate interconversions	cpd00259	C00310	https://www.kegg.jp/kegg-bin/show_pathway?map00040/C00029%20skyblue%2Cblue/C00167%20skyblue%2Cblue/C00191%20skyblue%2Cblue/C00231%20skyblue%2Cblue/C00022%20skyblue%2Cblue/C00118%20skyblue%2Cblue/C00191%20skyblue%2Cblue/C00204%20skyblue%2Cblue/C00514%20skyblue%2Cblue/C00905%20skyblue%2Cblue/C04442%20skyblue%2Cblue/C00333%20skyblue%2Cblue/C00029%20skyblue%2Cblue/C00103%20skyblue%2Cblue/C00167%20sky…
	Bin_273	s__Bosea sp001898115	Amino acid metabolism	Cysteine and methionine metabolism	cpd00837	C01137	https://www.kegg.jp/kegg-bin/show_pathway?map00270/C00049%20skyblue%2Cblue/C00073%20skyblue%2Cblue/C00155%20skyblue%2Cblue/C00263%20skyblue%2Cblue/C00441%20skyblue%2Cblue/C01118%20skyblue%2Cblue/C03082%20skyblue%2Cblue/C02291%20skyblue%2Cblue/C00065%20skyblue%2Cblue/C00097%20skyblue%2Cblue/C00283%20skyblue%2Cblue/C00979%20skyblue%2Cblue/C00019%20skyblue%2Cblue/C00073%20skyblue%2Cblue/C00170%20sky…
	Bin_273	s__Bosea sp001898115	Nucleotide metabolism	Pyrimidine metabolism	cpd01720;cpd21486	C02642;C20253	https://www.kegg.jp/kegg-bin/show_pathway?map00240/C00099%20skyblue%2Cblue/C00106%20skyblue%2Cblue/C00178%20skyblue%2Cblue/C00064%20skyblue%2Cblue/C00105%20skyblue%2Cblue/C00119%20skyblue%2Cblue/C00169%20skyblue%2Cblue/C00295%20skyblue%2Cblue/C00337%20skyblue%2Cblue/C00438%20skyblue%2Cblue/C01103%20skyblue%2Cblue/C00015%20skyblue%2Cblue/C00063%20skyblue%2Cblue/C00075%20skyblue%2Cblue/C00105%20sky…
	Bin_273	s__Bosea sp001898115	Metabolism of cofactors and vitamins	Biotin metabolism	cpd00104	C00120	https://www.kegg.jp/kegg-bin/show_pathway?map00780/C01037%20skyblue%2Cblue/C01092%20skyblue%2Cblue/C01209%20skyblue%2Cblue/C19846%20skyblue%2Cblue/C01037%20skyblue%2Cblue/C01092%20skyblue%2Cblue/C01037%20skyblue%2Cblue/C01092%20skyblue%2Cblue/C01092%20skyblue%2Cblue/C00120%09%23ff0000/C00120%09%23ff0000/C00120%09%23ff0000/C00120%09%23ff0000/
	Bin_273	s__Bosea sp001898115	Amino acid metabolism	Arginine and proline metabolism	cpd00837	C01137	https://www.kegg.jp/kegg-bin/show_pathway?map00330/C00025%20skyblue%2Cblue/C00077%20skyblue%2Cblue/C00148%20skyblue%2Cblue/C01165%20skyblue%2Cblue/C03287%20skyblue%2Cblue/C03912%20skyblue%2Cblue/C00062%20skyblue%2Cblue/C00791%20skyblue%2Cblue/C00019%20skyblue%2Cblue/C00062%20skyblue%2Cblue/C00134%20skyblue%2Cblue/C00179%20skyblue%2Cblue/C00315%20skyblue%2Cblue/C00062%20skyblue%2Cblue/C00077%20sky…
	Bin_273	s__Bosea sp001898115	Energy metabolism	Energy metabolism	cpd00044;cpd00048	C00053;C00059	https://www.kegg.jp/kegg-bin/show_pathway?map00920/C00094%20skyblue%2Cblue/C00224%20skyblue%2Cblue/C00283%20skyblue%2Cblue/C00320%20skyblue%2Cblue/C00094%20skyblue%2Cblue/C00224%20skyblue%2Cblue/C00283%20skyblue%2Cblue/C00053%09%23ff0000/C00059%09%23ff0000/C00059%09%23ff0000/C00059%09%23ff0000/
	Bin_273	s__Bosea sp001898115	Nucleotide metabolism	Purine metabolism	cpd09027	C12248	https://www.kegg.jp/kegg-bin/show_pathway?map00230/C00064%20skyblue%2Cblue/C00119%20skyblue%2Cblue/C00130%20skyblue%2Cblue/C03090%20skyblue%2Cblue/C03373%20skyblue%2Cblue/C03838%20skyblue%2Cblue/C04376%20skyblue%2Cblue/C04640%20skyblue%2Cblue/C04677%20skyblue%2Cblue/C04734%20skyblue%2Cblue/C04751%20skyblue%2Cblue/C04823%20skyblue%2Cblue/C00002%20skyblue%2Cblue/C00008%20skyblue%2Cblue/C00020%20sky…
	Bin_273	s__Bosea sp001898115	Pathogenicity	Pertussis	cpd00104	C00120	https://www.kegg.jp/kegg-bin/show_pathway?map05133/C00120%09%23ff0000/C00120%09%23ff0000/
	Bin_273	s__Bosea sp001898115	Amino acid metabolism	D-Amino acid metabolism	cpd00851;cpd02175	C03440;C01157	https://www.kegg.jp/kegg-bin/show_pathway?map00470/C00062%20skyblue%2Cblue/C00026%20skyblue%2Cblue/C00433%20skyblue%2Cblue/C04282%20skyblue%2Cblue/C00135%20skyblue%2Cblue/C01157%09%23ff0000/C03440%09%23ff0000/"
3	Bin_233	s__62-47 sp001899255	"Nucleotide metabolism	Pyrimidine metabolism	cpd01720	C02642	https://www.kegg.jp/kegg-bin/show_pathway?map00240/C00099%20skyblue%2Cblue/C00106%20skyblue%2Cblue/C00178%20skyblue%2Cblue/C00064%20skyblue%2Cblue/C00105%20skyblue%2Cblue/C00119%20skyblue%2Cblue/C00169%20skyblue%2Cblue/C00295%20skyblue%2Cblue/C00337%20skyblue%2Cblue/C00438%20skyblue%2Cblue/C01103%20skyblue%2Cblue/C00015%20skyblue%2Cblue/C00063%20skyblue%2Cblue/C00075%20skyblue%2Cblue/C00105%20sky…
	Bin_233	s__62-47 sp001899255	Metabolism of cofactors and vitamins	Biotin metabolism	cpd21087	C19845	https://www.kegg.jp/kegg-bin/show_pathway?map00780/C00120%20skyblue%2Cblue/C01037%20skyblue%2Cblue/C01092%20skyblue%2Cblue/C01909%20skyblue%2Cblue/C01209%20skyblue%2Cblue/C19846%20skyblue%2Cblue/C00120%20skyblue%2Cblue/C01037%20skyblue%2Cblue/C01092%20skyblue%2Cblue/C01909%20skyblue%2Cblue/C00120%20skyblue%2Cblue/C01037%20skyblue%2Cblue/C01092%20skyblue%2Cblue/C01909%20skyblue%2Cblue/C00120%20sky…
	Bin_233	s__62-47 sp001899255	Energy metabolism	Energy metabolism	cpd00116	C00132	https://www.kegg.jp/kegg-bin/show_pathway?map00680/C00067%20skyblue%2Cblue/C00067%20skyblue%2Cblue/C00085%20skyblue%2Cblue/C00111%20skyblue%2Cblue/C00184%20skyblue%2Cblue/C00354%20skyblue%2Cblue/C00036%20skyblue%2Cblue/C00037%20skyblue%2Cblue/C00048%20skyblue%2Cblue/C00065%20skyblue%2Cblue/C00074%20skyblue%2Cblue/C00149%20skyblue%2Cblue/C00168%20skyblue%2Cblue/C00258%20skyblue%2Cblue/C00631%20sky…
	Bin_233	s__62-47 sp001899255	Nucleotide metabolism	Purine metabolism	cpd09027	C12248	https://www.kegg.jp/kegg-bin/show_pathway?map00230/C00064%20skyblue%2Cblue/C00119%20skyblue%2Cblue/C00130%20skyblue%2Cblue/C03090%20skyblue%2Cblue/C03373%20skyblue%2Cblue/C03838%20skyblue%2Cblue/C04376%20skyblue%2Cblue/C04640%20skyblue%2Cblue/C04677%20skyblue%2Cblue/C04734%20skyblue%2Cblue/C04751%20skyblue%2Cblue/C04823%20skyblue%2Cblue/C00002%20skyblue%2Cblue/C00008%20skyblue%2Cblue/C00020%20sky…
	Bin_233	s__62-47 sp001899255	Metabolism of cofactors and vitamins	Porphyrin metabolism	cpd03913	C06503	https://www.kegg.jp/kegg-bin/show_pathway?map00860/C00025%20skyblue%2Cblue/C00032%20skyblue%2Cblue/C00430%20skyblue%2Cblue/C00931%20skyblue%2Cblue/C01024%20skyblue%2Cblue/C01051%20skyblue%2Cblue/C01079%20skyblue%2Cblue/C02191%20skyblue%2Cblue/C03263%20skyblue%2Cblue/C02987%20skyblue%2Cblue/C00194%20skyblue%2Cblue/C03114%20skyblue%2Cblue/C04778%20skyblue%2Cblue/C05775%20skyblue%2Cblue/C06504%20sky…
	Bin_233	s__62-47 sp001899255	Amino acid metabolism	D-Amino acid metabolism	cpd00340	C00433	https://www.kegg.jp/kegg-bin/show_pathway?map00470/C00062%20skyblue%2Cblue/C00026%20skyblue%2Cblue/C00135%20skyblue%2Cblue/C00433%09%23ff0000/"
4	Bin_176	s__Nitrosospira sp001899235	"Amino acid metabolism	Alanine, aspartate and glutamate metabolism	cpd00199	C00232	https://www.kegg.jp/kegg-bin/show_pathway?map00250/C00025%20skyblue%2Cblue/C00042%20skyblue%2Cblue/C00334%20skyblue%2Cblue/C00232%09%23ff0000/
	Bin_176	s__Nitrosospira sp001899235	Amino acid metabolism	Arginine biosynthesis	cpd00073	C00086	https://www.kegg.jp/kegg-bin/show_pathway?map00220/C00025%20skyblue%2Cblue/C00077%20skyblue%2Cblue/C00437%20skyblue%2Cblue/C00624%20skyblue%2Cblue/C01250%20skyblue%2Cblue/C04133%20skyblue%2Cblue/C00014%20skyblue%2Cblue/C00049%20skyblue%2Cblue/C00062%20skyblue%2Cblue/C00077%20skyblue%2Cblue/C00122%20skyblue%2Cblue/C00169%20skyblue%2Cblue/C00327%20skyblue%2Cblue/C03406%20skyblue%2Cblue/C00025%20sky…
	Bin_176	s__Nitrosospira sp001899235	Amino acid metabolism	Cysteine and methionine metabolism	cpd00837	C01137	https://www.kegg.jp/kegg-bin/show_pathway?map00270/C00049%20skyblue%2Cblue/C00073%20skyblue%2Cblue/C00155%20skyblue%2Cblue/C00263%20skyblue%2Cblue/C00441%20skyblue%2Cblue/C01118%20skyblue%2Cblue/C03082%20skyblue%2Cblue/C02291%20skyblue%2Cblue/C00065%20skyblue%2Cblue/C00097%20skyblue%2Cblue/C00283%20skyblue%2Cblue/C00979%20skyblue%2Cblue/C00019%20skyblue%2Cblue/C00073%20skyblue%2Cblue/C00170%20sky…
	Bin_176	s__Nitrosospira sp001899235	Carbohydrate metabolism	Pentose and glucuronate interconversions	cpd00176	C00204	https://www.kegg.jp/kegg-bin/show_pathway?map00040/C00029%20skyblue%2Cblue/C00167%20skyblue%2Cblue/C00231%20skyblue%2Cblue/C00022%20skyblue%2Cblue/C00118%20skyblue%2Cblue/C04442%20skyblue%2Cblue/C00029%20skyblue%2Cblue/C00103%20skyblue%2Cblue/C00167%20skyblue%2Cblue/C00116%20skyblue%2Cblue/C00022%20skyblue%2Cblue/C00118%20skyblue%2Cblue/C04442%20skyblue%2Cblue/C00204%09%23ff0000/C00204%09%23ff000…
	Bin_176	s__Nitrosospira sp001899235	Metabolism of cofactors and vitamins	Porphyrin metabolism	cpd03917	C06507	https://www.kegg.jp/kegg-bin/show_pathway?map00860/C00025%20skyblue%2Cblue/C00032%20skyblue%2Cblue/C00430%20skyblue%2Cblue/C00931%20skyblue%2Cblue/C01024%20skyblue%2Cblue/C01051%20skyblue%2Cblue/C01079%20skyblue%2Cblue/C02191%20skyblue%2Cblue/C03263%20skyblue%2Cblue/C03741%20skyblue%2Cblue/C02987%20skyblue%2Cblue/C00194%20skyblue%2Cblue/C03114%20skyblue%2Cblue/C04778%20skyblue%2Cblue/C05775%20sky…
	Bin_176	s__Nitrosospira sp001899235	Metabolism of cofactors and vitamins	Biotin metabolism	cpd21087	C19845	https://www.kegg.jp/kegg-bin/show_pathway?map00780/C00120%20skyblue%2Cblue/C01037%20skyblue%2Cblue/C01092%20skyblue%2Cblue/C01909%20skyblue%2Cblue/C01209%20skyblue%2Cblue/C19846%20skyblue%2Cblue/C00120%20skyblue%2Cblue/C01037%20skyblue%2Cblue/C01092%20skyblue%2Cblue/C01909%20skyblue%2Cblue/C00120%20skyblue%2Cblue/C01037%20skyblue%2Cblue/C01092%20skyblue%2Cblue/C01909%20skyblue%2Cblue/C00120%20sky…
	Bin_176	s__Nitrosospira sp001899235	Amino acid metabolism	Arginine and proline metabolism	cpd00837	C01137	https://www.kegg.jp/kegg-bin/show_pathway?map00330/C00025%20skyblue%2Cblue/C00077%20skyblue%2Cblue/C00148%20skyblue%2Cblue/C01165%20skyblue%2Cblue/C03287%20skyblue%2Cblue/C03912%20skyblue%2Cblue/C00062%20skyblue%2Cblue/C00019%20skyblue%2Cblue/C00062%20skyblue%2Cblue/C00134%20skyblue%2Cblue/C00179%20skyblue%2Cblue/C00315%20skyblue%2Cblue/C00062%20skyblue%2Cblue/C00077%20skyblue%2Cblue/C00134%20sky…
	Bin_176	s__Nitrosospira sp001899235	Energy metabolism	Energy metabolism	cpd00048	C00059	https://www.kegg.jp/kegg-bin/show_pathway?map00920/C00053%20skyblue%2Cblue/C00094%20skyblue%2Cblue/C00224%20skyblue%2Cblue/C00283%20skyblue%2Cblue/C00320%20skyblue%2Cblue/C00094%20skyblue%2Cblue/C00224%20skyblue%2Cblue/C00283%20skyblue%2Cblue/C00059%09%23ff0000/C00059%09%23ff0000/C00059%09%23ff0000/
	Bin_176	s__Nitrosospira sp001899235	Carbohydrate metabolism	Pentose phosphate pathway	cpd00176	C00204	https://www.kegg.jp/kegg-bin/show_pathway?map00030/C00085%20skyblue%2Cblue/C00117%20skyblue%2Cblue/C00118%20skyblue%2Cblue/C00199%20skyblue%2Cblue/C00231%20skyblue%2Cblue/C00279%20skyblue%2Cblue/C05382%20skyblue%2Cblue/C00345%20skyblue%2Cblue/C01172%20skyblue%2Cblue/C01236%20skyblue%2Cblue/C00668%20skyblue%2Cblue/C00117%20skyblue%2Cblue/C00119%20skyblue%2Cblue/C00199%20skyblue%2Cblue/C00345%20sky…
	Bin_176	s__Nitrosospira sp001899235	Energy metabolism	Energy metabolism pathways in prokaryotes	cpd00199	C00232	https://www.kegg.jp/kegg-bin/show_pathway?map00720/C00022%20skyblue%2Cblue/C00024%20skyblue%2Cblue/C00026%20skyblue%2Cblue/C00036%20skyblue%2Cblue/C00042%20skyblue%2Cblue/C00074%20skyblue%2Cblue/C00091%20skyblue%2Cblue/C00122%20skyblue%2Cblue/C00149%20skyblue%2Cblue/C00158%20skyblue%2Cblue/C00311%20skyblue%2Cblue/C00417%20skyblue%2Cblue/C00022%20skyblue%2Cblue/C00024%20skyblue%2Cblue/C00036%20sky…
	Bin_176	s__Nitrosospira sp001899235	Nucleotide metabolism	Purine metabolism	cpd00073;cpd09027	C00086;C12248	https://www.kegg.jp/kegg-bin/show_pathway?map00230/C00064%20skyblue%2Cblue/C00119%20skyblue%2Cblue/C00130%20skyblue%2Cblue/C03090%20skyblue%2Cblue/C03373%20skyblue%2Cblue/C03838%20skyblue%2Cblue/C04376%20skyblue%2Cblue/C04640%20skyblue%2Cblue/C04677%20skyblue%2Cblue/C04734%20skyblue%2Cblue/C04823%20skyblue%2Cblue/C00002%20skyblue%2Cblue/C00008%20skyblue%2Cblue/C00020%20skyblue%2Cblue/C00130%20sky…
	Bin_176	s__Nitrosospira sp001899235	Metabolism of cofactors and vitamins	Nicotinate and nicotinamide metabolism	cpd00199	C00232	https://www.kegg.jp/kegg-bin/show_pathway?map00760/C00003%20skyblue%2Cblue/C00049%20skyblue%2Cblue/C00857%20skyblue%2Cblue/C01185%20skyblue%2Cblue/C03722%20skyblue%2Cblue/C05840%20skyblue%2Cblue/C00122%20skyblue%2Cblue/C00253%20skyblue%2Cblue/C00232%09%23ff0000/C00232%09%23ff0000/
	Bin_176	s__Nitrosospira sp001899235	Biosynthesis of other secondary metabolites	Prodigiosin biosynthesis	cpd01741	C02679	https://www.kegg.jp/kegg-bin/show_pathway?map00333/C00148%20skyblue%2Cblue/C00148%20skyblue%2Cblue/C05223%20skyblue%2Cblue/C02679%09%23ff0000/"
5	Bin_59	s__Kapabacteria thiocyanatum	"Amino acid metabolism	Arginine and proline metabolism	cpd00858	C01165	https://www.kegg.jp/kegg-bin/show_pathway?map00330/C00025%20skyblue%2Cblue/C00077%20skyblue%2Cblue/C00148%20skyblue%2Cblue/C03912%20skyblue%2Cblue/C00062%20skyblue%2Cblue/C00019%20skyblue%2Cblue/C00062%20skyblue%2Cblue/C00134%20skyblue%2Cblue/C00179%20skyblue%2Cblue/C00315%20skyblue%2Cblue/C00062%20skyblue%2Cblue/C00077%20skyblue%2Cblue/C00134%20skyblue%2Cblue/C00134%20skyblue%2Cblue/C00334%20sky…
	Bin_59	s__Kapabacteria thiocyanatum	Amino acid metabolism	Cysteine and methionine metabolism	cpd00722	C00979	https://www.kegg.jp/kegg-bin/show_pathway?map00270/C00049%20skyblue%2Cblue/C00073%20skyblue%2Cblue/C00155%20skyblue%2Cblue/C00263%20skyblue%2Cblue/C00441%20skyblue%2Cblue/C01118%20skyblue%2Cblue/C03082%20skyblue%2Cblue/C02291%20skyblue%2Cblue/C00065%20skyblue%2Cblue/C00097%20skyblue%2Cblue/C00283%20skyblue%2Cblue/C00019%20skyblue%2Cblue/C00073%20skyblue%2Cblue/C00019%20skyblue%2Cblue/C00021%20sky…
	Bin_59	s__Kapabacteria thiocyanatum	Amino acid metabolism	Phenylalanine, tyrosine and tryptophan biosynthesis	cpd00065;cpd00216	C00078;C00251	https://www.kegg.jp/kegg-bin/show_pathway?map00400/C00074%20skyblue%2Cblue/C00279%20skyblue%2Cblue/C00108%20skyblue%2Cblue/C00079%20skyblue%2Cblue/C00166%20skyblue%2Cblue/C00082%20skyblue%2Cblue/C01179%20skyblue%2Cblue/C00082%20skyblue%2Cblue/C00079%20skyblue%2Cblue/C00251%09%23ff0000/C00078%09%23ff0000/C00251%09%23ff0000/C00251%09%23ff0000/C00251%09%23ff0000/C00251%09%23ff0000/C00251%09%23ff0000/
	Bin_59	s__Kapabacteria thiocyanatum	Amino acid metabolism	Alanine, aspartate and glutamate metabolism	cpd00199	C00232	https://www.kegg.jp/kegg-bin/show_pathway?map00250/C00025%20skyblue%2Cblue/C00042%20skyblue%2Cblue/C00334%20skyblue%2Cblue/C00232%09%23ff0000/
	Bin_59	s__Kapabacteria thiocyanatum	Amino acid metabolism	Valine, leucine and isoleucine degradation	cpd01966	C03069	https://www.kegg.jp/kegg-bin/show_pathway?map00280/C00123%20skyblue%2Cblue/C00164%20skyblue%2Cblue/C00233%20skyblue%2Cblue/C02939%20skyblue%2Cblue/C03231%20skyblue%2Cblue/C15975%20skyblue%2Cblue/C00091%20skyblue%2Cblue/C00100%20skyblue%2Cblue/C00683%20skyblue%2Cblue/C01213%20skyblue%2Cblue/C03069%09%23ff0000/
	Bin_59	s__Kapabacteria thiocyanatum	Amino acid metabolism	Tryptophan metabolism	cpd00065	C00078	https://www.kegg.jp/kegg-bin/show_pathway?map00380/C00328%20skyblue%2Cblue/C00632%20skyblue%2Cblue/C02700%20skyblue%2Cblue/C03227%20skyblue%2Cblue/C04409%20skyblue%2Cblue/C00003%20skyblue%2Cblue/C00328%20skyblue%2Cblue/C00632%20skyblue%2Cblue/C00857%20skyblue%2Cblue/C01185%20skyblue%2Cblue/C02700%20skyblue%2Cblue/C03227%20skyblue%2Cblue/C03722%20skyblue%2Cblue/C04409%20skyblue%2Cblue/C00078%09%23…
	Bin_59	s__Kapabacteria thiocyanatum	Metabolism of cofactors and vitamins	Ubiquinone and other terpenoid-quinone biosynthesis	cpd00216	C00251	https://www.kegg.jp/kegg-bin/show_pathway?map00130/C00544%20skyblue%2Cblue/C00885%20skyblue%2Cblue/C02730%20skyblue%2Cblue/C03160%20skyblue%2Cblue/C03657%20skyblue%2Cblue/C05817%20skyblue%2Cblue/C16519%20skyblue%2Cblue/C00885%20skyblue%2Cblue/C02730%20skyblue%2Cblue/C03160%20skyblue%2Cblue/C03657%20skyblue%2Cblue/C05817%20skyblue%2Cblue/C16519%20skyblue%2Cblue/C00544%20skyblue%2Cblue/C00251%09%23…
	Bin_59	s__Kapabacteria thiocyanatum	Metabolism of cofactors and vitamins	Pantothenate and CoA biosynthesis	cpd00408;cpd02201	C00522;C03492	https://www.kegg.jp/kegg-bin/show_pathway?map00770/C00049%20skyblue%2Cblue/C00099%20skyblue%2Cblue/C00141%20skyblue%2Cblue/C00183%20skyblue%2Cblue/C00864%20skyblue%2Cblue/C00966%20skyblue%2Cblue/C00010%20skyblue%2Cblue/C00864%20skyblue%2Cblue/C00882%20skyblue%2Cblue/C01134%20skyblue%2Cblue/C04352%20skyblue%2Cblue/C00099%20skyblue%2Cblue/C00141%20skyblue%2Cblue/C00864%20skyblue%2Cblue/C00966%20sky…
	Bin_59	s__Kapabacteria thiocyanatum	Metabolism of cofactors and vitamins	Porphyrin metabolism	cpd00028	C00032	https://www.kegg.jp/kegg-bin/show_pathway?map00860/C00025%20skyblue%2Cblue/C00430%20skyblue%2Cblue/C00931%20skyblue%2Cblue/C01024%20skyblue%2Cblue/C01051%20skyblue%2Cblue/C03741%20skyblue%2Cblue/C02987%20skyblue%2Cblue/C00194%20skyblue%2Cblue/C03114%20skyblue%2Cblue/C04778%20skyblue%2Cblue/C05775%20skyblue%2Cblue/C06506%20skyblue%2Cblue/C06508%20skyblue%2Cblue/C06509%20skyblue%2Cblue/C06510%20sky…
	Bin_59	s__Kapabacteria thiocyanatum	Metabolism of cofactors and vitamins	Biotin metabolism	cpd00104;cpd21087	C19845;C00120	https://www.kegg.jp/kegg-bin/show_pathway?map00780/C01092%20skyblue%2Cblue/C01209%20skyblue%2Cblue/C01092%20skyblue%2Cblue/C01092%20skyblue%2Cblue/C01092%20skyblue%2Cblue/C00120%09%23ff0000/C19845%09%23ff0000/C19845%09%23ff0000/C00120%09%23ff0000/C19845%09%23ff0000/C00120%09%23ff0000/C00120%09%23ff0000/C19845%09%23ff0000/
	Bin_59	s__Kapabacteria thiocyanatum	Metabolism of cofactors and vitamins	Folate biosynthesis	cpd03519;cpd03666	C06148;C05923	https://www.kegg.jp/kegg-bin/show_pathway?map00790/C00044%20skyblue%2Cblue/C00101%20skyblue%2Cblue/C00415%20skyblue%2Cblue/C00921%20skyblue%2Cblue/C01300%20skyblue%2Cblue/C04807%20skyblue%2Cblue/C04874%20skyblue%2Cblue/C04895%20skyblue%2Cblue/C00044%20skyblue%2Cblue/C00101%20skyblue%2Cblue/C00415%20skyblue%2Cblue/C00921%20skyblue%2Cblue/C01300%20skyblue%2Cblue/C01304%20skyblue%2Cblue/C04807%20sky…
	Bin_59	s__Kapabacteria thiocyanatum	Energy metabolism	Energy metabolism	cpd00044;cpd00048;cpd00268	C00320;C00053;C00059	https://www.kegg.jp/kegg-bin/show_pathway?map00920/C00094%20skyblue%2Cblue/C00283%20skyblue%2Cblue/C00094%20skyblue%2Cblue/C00283%20skyblue%2Cblue/C00053%09%23ff0000/C00059%09%23ff0000/C00059%09%23ff0000/C00320%09%23ff0000/C00059%09%23ff0000/
	Bin_59	s__Kapabacteria thiocyanatum	Energy metabolism	Energy metabolism pathways in prokaryotes	cpd00199	C00232	https://www.kegg.jp/kegg-bin/show_pathway?map00720/C00022%20skyblue%2Cblue/C00024%20skyblue%2Cblue/C00026%20skyblue%2Cblue/C00036%20skyblue%2Cblue/C00042%20skyblue%2Cblue/C00074%20skyblue%2Cblue/C00091%20skyblue%2Cblue/C00122%20skyblue%2Cblue/C00149%20skyblue%2Cblue/C00158%20skyblue%2Cblue/C00311%20skyblue%2Cblue/C00417%20skyblue%2Cblue/C00022%20skyblue%2Cblue/C00024%20skyblue%2Cblue/C00036%20sky…
	Bin_59	s__Kapabacteria thiocyanatum	Nucleotide metabolism	Purine metabolism	cpd09027	C12248	https://www.kegg.jp/kegg-bin/show_pathway?map00230/C00064%20skyblue%2Cblue/C00119%20skyblue%2Cblue/C00130%20skyblue%2Cblue/C03090%20skyblue%2Cblue/C03373%20skyblue%2Cblue/C03838%20skyblue%2Cblue/C04376%20skyblue%2Cblue/C04640%20skyblue%2Cblue/C04677%20skyblue%2Cblue/C04734%20skyblue%2Cblue/C04751%20skyblue%2Cblue/C04823%20skyblue%2Cblue/C00002%20skyblue%2Cblue/C00008%20skyblue%2Cblue/C00020%20sky…
	Bin_59	s__Kapabacteria thiocyanatum	Pathogenicity	Pertussis	cpd00104	C00120	https://www.kegg.jp/kegg-bin/show_pathway?map05133/C00120%09%23ff0000/C00120%09%23ff0000/
	Bin_59	s__Kapabacteria thiocyanatum	Biosynthesis of other secondary metabolites	Biosynthesis of various antibiotics	cpd00722	C00979	https://www.kegg.jp/kegg-bin/show_pathway?map00998/C00062%20skyblue%2Cblue/C00065%20skyblue%2Cblue/C00077%20skyblue%2Cblue/C00448%20skyblue%2Cblue/C00108%20skyblue%2Cblue/C00092%20skyblue%2Cblue/C00002%20skyblue%2Cblue/C00082%20skyblue%2Cblue/C00061%20skyblue%2Cblue/C00074%20skyblue%2Cblue/C00979%09%23ff0000/
	Bin_59	s__Kapabacteria thiocyanatum	Biosynthesis of other secondary metabolites	Staurosporine biosynthesis	cpd00065	C00078	https://www.kegg.jp/kegg-bin/show_pathway?map00404/C00148%20skyblue%2Cblue/C00078%09%23ff0000/C00078%09%23ff0000/C00078%09%23ff0000/C00078%09%23ff0000/C00078%09%23ff0000/
	Bin_59	s__Kapabacteria thiocyanatum	Metabolism of cofactors and vitamins	Nicotinate and nicotinamide metabolism	cpd00199	C00232	https://www.kegg.jp/kegg-bin/show_pathway?map00760/C00003%20skyblue%2Cblue/C00049%20skyblue%2Cblue/C00857%20skyblue%2Cblue/C01185%20skyblue%2Cblue/C03722%20skyblue%2Cblue/C05840%20skyblue%2Cblue/C00122%20skyblue%2Cblue/C00253%20skyblue%2Cblue/C00232%09%23ff0000/C00232%09%23ff0000/
	Bin_59	s__Kapabacteria thiocyanatum	Biosynthesis of terpenoids and polyketides	Biosynthesis of enediyne antibiotics	cpd00216	C00251	https://www.kegg.jp/kegg-bin/show_pathway?map01059/C00082%20skyblue%2Cblue/C00082%20skyblue%2Cblue/C00083%20skyblue%2Cblue/C00083%20skyblue%2Cblue/C00083%20skyblue%2Cblue/C00083%20skyblue%2Cblue/C00251%09%23ff0000/
	Bin_59	s__Kapabacteria thiocyanatum	Biosynthesis of other secondary metabolites	Phenazine biosynthesis	cpd00216	C00251	https://www.kegg.jp/kegg-bin/show_pathway?map00405/C00251%09%23ff0000/
	Bin_59	s__Kapabacteria thiocyanatum	Biosynthesis of other secondary metabolites	Prodigiosin biosynthesis	cpd01741	C02679	https://www.kegg.jp/kegg-bin/show_pathway?map00333/C00148%20skyblue%2Cblue/C00148%20skyblue%2Cblue/C05223%20skyblue%2Cblue/C02679%09%23ff0000/
	Bin_59	s__Kapabacteria thiocyanatum	Biosynthesis of other secondary metabolites	Biosynthesis of various other secondary metabolites	cpd00065	C00078	https://www.kegg.jp/kegg-bin/show_pathway?map00997/C00065%20skyblue%2Cblue/C00077%20skyblue%2Cblue/C00079%20skyblue%2Cblue/C00083%20skyblue%2Cblue/C00041%20skyblue%2Cblue/C00108%20skyblue%2Cblue/C00441%20skyblue%2Cblue/C00047%20skyblue%2Cblue/C00047%20skyblue%2Cblue/C00078%09%23ff0000/C00078%09%23ff0000/
	Bin_59	s__Kapabacteria thiocyanatum	Carbohydrate metabolism	Amino sugar and nucleotide sugar metabolism	cpd03671;cpd00288	C06156;C00352	https://www.kegg.jp/kegg-bin/show_pathway?map00520/C00029%20skyblue%2Cblue/C00103%20skyblue%2Cblue/C00052%20skyblue%2Cblue/C00167%20skyblue%2Cblue/C00043%20skyblue%2Cblue/C00085%20skyblue%2Cblue/C00357%20skyblue%2Cblue/C00043%20skyblue%2Cblue/C00085%20skyblue%2Cblue/C00352%09%23ff0000/C00352%09%23ff0000/C06156%09%23ff0000/"
6	Bin_167	s__Tahibacter sp001725155	"Carbohydrate metabolism	Pentose and glucuronate interconversions	cpd00176	C00204	https://www.kegg.jp/kegg-bin/show_pathway?map00040/C00029%20skyblue%2Cblue/C00167%20skyblue%2Cblue/C00231%20skyblue%2Cblue/C00022%20skyblue%2Cblue/C00118%20skyblue%2Cblue/C04442%20skyblue%2Cblue/C00029%20skyblue%2Cblue/C00103%20skyblue%2Cblue/C00167%20skyblue%2Cblue/C00116%20skyblue%2Cblue/C00022%20skyblue%2Cblue/C00118%20skyblue%2Cblue/C04442%20skyblue%2Cblue/C00204%09%23ff0000/C00204%09%23ff000…
	Bin_167	s__Tahibacter sp001725155	Metabolism of cofactors and vitamins	Riboflavin metabolism	cpd11225	C15556	https://www.kegg.jp/kegg-bin/show_pathway?map00740/C00016%20skyblue%2Cblue/C00044%20skyblue%2Cblue/C00061%20skyblue%2Cblue/C00199%20skyblue%2Cblue/C00255%20skyblue%2Cblue/C01268%20skyblue%2Cblue/C01304%20skyblue%2Cblue/C04332%20skyblue%2Cblue/C04454%20skyblue%2Cblue/C04732%20skyblue%2Cblue/C00016%20skyblue%2Cblue/C00044%20skyblue%2Cblue/C00061%20skyblue%2Cblue/C00199%20skyblue%2Cblue/C00255%20sky…
	Bin_167	s__Tahibacter sp001725155	Carbohydrate metabolism	Pentose phosphate pathway	cpd00176	C00204	https://www.kegg.jp/kegg-bin/show_pathway?map00030/C00085%20skyblue%2Cblue/C00117%20skyblue%2Cblue/C00118%20skyblue%2Cblue/C00199%20skyblue%2Cblue/C00231%20skyblue%2Cblue/C00279%20skyblue%2Cblue/C05382%20skyblue%2Cblue/C00345%20skyblue%2Cblue/C01172%20skyblue%2Cblue/C01236%20skyblue%2Cblue/C00117%20skyblue%2Cblue/C00119%20skyblue%2Cblue/C00199%20skyblue%2Cblue/C00345%20skyblue%2Cblue/C01172%20sky…
	Bin_167	s__Tahibacter sp001725155	Xenobiotics biodegradation	Xylene degradation	cpd00461	C00596	https://www.kegg.jp/kegg-bin/show_pathway?map00622/C00596%09%23ff0000/
	Bin_167	s__Tahibacter sp001725155	Xenobiotics biodegradation	Dioxin degradation	cpd00461	C00596	https://www.kegg.jp/kegg-bin/show_pathway?map00621/C00180%20skyblue%2Cblue/C00108%20skyblue%2Cblue/C00596%09%23ff0000/C00596%09%23ff0000/
	Bin_167	s__Tahibacter sp001725155	Xenobiotics biodegradation	Phenylalanine metabolism	cpd00461	C00596	https://www.kegg.jp/kegg-bin/show_pathway?map00360/C00024%20skyblue%2Cblue/C00084%20skyblue%2Cblue/C03589%20skyblue%2Cblue/C00024%20skyblue%2Cblue/C00091%20skyblue%2Cblue/C02232%20skyblue%2Cblue/C14145%20skyblue%2Cblue/C00596%09%23ff0000/
	Bin_167	s__Tahibacter sp001725155	Nucleotide metabolism	Purine metabolism	cpd09027	C12248	https://www.kegg.jp/kegg-bin/show_pathway?map00230/C00064%20skyblue%2Cblue/C00119%20skyblue%2Cblue/C00130%20skyblue%2Cblue/C03090%20skyblue%2Cblue/C03373%20skyblue%2Cblue/C03838%20skyblue%2Cblue/C04376%20skyblue%2Cblue/C04640%20skyblue%2Cblue/C04677%20skyblue%2Cblue/C04734%20skyblue%2Cblue/C04823%20skyblue%2Cblue/C00002%20skyblue%2Cblue/C00008%20skyblue%2Cblue/C00020%20skyblue%2Cblue/C00130%20sky…
	Bin_167	s__Tahibacter sp001725155	Carbohydrate metabolism	Starch and sucrose metabolism	cpd00794	C01083	https://www.kegg.jp/kegg-bin/show_pathway?map00500/C00103%20skyblue%2Cblue/C00029%20skyblue%2Cblue/C00103%20skyblue%2Cblue/C00092%20skyblue%2Cblue/C00103%20skyblue%2Cblue/C01083%09%23ff0000/
	Bin_167	s__Tahibacter sp001725155	Xenobiotics biodegradation	Benzoate degradation	cpd00461	C00596	https://www.kegg.jp/kegg-bin/show_pathway?map00362/C00180%20skyblue%2Cblue/C00846%20skyblue%2Cblue/C00022%20skyblue%2Cblue/C00024%20skyblue%2Cblue/C00084%20skyblue%2Cblue/C00100%20skyblue%2Cblue/C00479%20skyblue%2Cblue/C03589%20skyblue%2Cblue/C00596%09%23ff0000/
	Bin_167	s__Tahibacter sp001725155	Amino acid metabolism	D-Amino acid metabolism	cpd00851;cpd02175	C03440;C01157	https://www.kegg.jp/kegg-bin/show_pathway?map00470/C00062%20skyblue%2Cblue/C00026%20skyblue%2Cblue/C00433%20skyblue%2Cblue/C04282%20skyblue%2Cblue/C00135%20skyblue%2Cblue/C01157%09%23ff0000/C03440%09%23ff0000/"
7	Bin_8	s__Rhodoglobus sp001725325	"Carbohydrate metabolism	Pentose and glucuronate interconversions	cpd00259	C00310	https://www.kegg.jp/kegg-bin/show_pathway?map00040/C00029%20skyblue%2Cblue/C00167%20skyblue%2Cblue/C00231%20skyblue%2Cblue/C00022%20skyblue%2Cblue/C00118%20skyblue%2Cblue/C00029%20skyblue%2Cblue/C00072%20skyblue%2Cblue/C00103%20skyblue%2Cblue/C00167%20skyblue%2Cblue/C00116%20skyblue%2Cblue/C00022%20skyblue%2Cblue/C00118%20skyblue%2Cblue/C00310%09%23ff0000/
	Bin_8	s__Rhodoglobus sp001725325	Amino acid metabolism	Cysteine and methionine metabolism	cpd00837	C01137	https://www.kegg.jp/kegg-bin/show_pathway?map00270/C00049%20skyblue%2Cblue/C00073%20skyblue%2Cblue/C00155%20skyblue%2Cblue/C00263%20skyblue%2Cblue/C00441%20skyblue%2Cblue/C01118%20skyblue%2Cblue/C03082%20skyblue%2Cblue/C02291%20skyblue%2Cblue/C00065%20skyblue%2Cblue/C00097%20skyblue%2Cblue/C00283%20skyblue%2Cblue/C00019%20skyblue%2Cblue/C00073%20skyblue%2Cblue/C00170%20skyblue%2Cblue/C00019%20sky…
	Bin_8	s__Rhodoglobus sp001725325	Nucleotide metabolism	Pyrimidine metabolism	cpd00337	C00429	https://www.kegg.jp/kegg-bin/show_pathway?map00240/C00099%20skyblue%2Cblue/C00106%20skyblue%2Cblue/C00178%20skyblue%2Cblue/C02642%20skyblue%2Cblue/C00064%20skyblue%2Cblue/C00105%20skyblue%2Cblue/C00119%20skyblue%2Cblue/C00169%20skyblue%2Cblue/C00295%20skyblue%2Cblue/C00337%20skyblue%2Cblue/C00438%20skyblue%2Cblue/C01103%20skyblue%2Cblue/C00015%20skyblue%2Cblue/C00063%20skyblue%2Cblue/C00075%20sky…
	Bin_8	s__Rhodoglobus sp001725325	Lipid metabolism	Fatty acid elongation	cpd00134	C00154	https://www.kegg.jp/kegg-bin/show_pathway?map00062/C00024%20skyblue%2Cblue/C00136%20skyblue%2Cblue/C01832%20skyblue%2Cblue/C01944%20skyblue%2Cblue/C02593%20skyblue%2Cblue/C03221%20skyblue%2Cblue/C05258%20skyblue%2Cblue/C05259%20skyblue%2Cblue/C05260%20skyblue%2Cblue/C05262%20skyblue%2Cblue/C05263%20skyblue%2Cblue/C05264%20skyblue%2Cblue/C05265%20skyblue%2Cblue/C05266%20skyblue%2Cblue/C05267%20sky…
	Bin_8	s__Rhodoglobus sp001725325	Lipid metabolism	Fatty acid biosynthesis	cpd00134	C00154	https://www.kegg.jp/kegg-bin/show_pathway?map00061/C00024%20skyblue%2Cblue/C00083%20skyblue%2Cblue/C05744%20skyblue%2Cblue/C01209%20skyblue%2Cblue/C03939%20skyblue%2Cblue/C05745%20skyblue%2Cblue/C04246%20skyblue%2Cblue/C05761%20skyblue%2Cblue/C05760%20skyblue%2Cblue/C05223%20skyblue%2Cblue/C05758%20skyblue%2Cblue/C05752%20skyblue%2Cblue/C05751%20skyblue%2Cblue/C05749%20skyblue%2Cblue/C05748%20sky…
	Bin_8	s__Rhodoglobus sp001725325	Lipid metabolism	Fatty acid degradation	cpd00134	C00154	https://www.kegg.jp/kegg-bin/show_pathway?map00071/C00024%20skyblue%2Cblue/C00136%20skyblue%2Cblue/C00332%20skyblue%2Cblue/C00877%20skyblue%2Cblue/C01144%20skyblue%2Cblue/C01832%20skyblue%2Cblue/C01944%20skyblue%2Cblue/C02593%20skyblue%2Cblue/C03221%20skyblue%2Cblue/C05258%20skyblue%2Cblue/C05259%20skyblue%2Cblue/C05260%20skyblue%2Cblue/C05262%20skyblue%2Cblue/C05263%20skyblue%2Cblue/C05264%20sky…
	Bin_8	s__Rhodoglobus sp001725325	Lipid metabolism	Sphingolipid metabolism	cpd00134	C00154	https://www.kegg.jp/kegg-bin/show_pathway?map00600/C00065%20skyblue%2Cblue/C00154%09%23ff0000/C00154%09%23ff0000/
	Bin_8	s__Rhodoglobus sp001725325	Metabolism of cofactors and vitamins	Biotin metabolism	cpd00104	C00120	https://www.kegg.jp/kegg-bin/show_pathway?map00780/C01037%20skyblue%2Cblue/C01092%20skyblue%2Cblue/C01209%20skyblue%2Cblue/C01037%20skyblue%2Cblue/C01092%20skyblue%2Cblue/C01037%20skyblue%2Cblue/C01092%20skyblue%2Cblue/C01092%20skyblue%2Cblue/C00120%09%23ff0000/C00120%09%23ff0000/C00120%09%23ff0000/C00120%09%23ff0000/
	Bin_8	s__Rhodoglobus sp001725325	Metabolism of cofactors and vitamins	Vitamin B6 metabolism	cpd00478	C00627	https://www.kegg.jp/kegg-bin/show_pathway?map00750/C00018%20skyblue%2Cblue/C00279%20skyblue%2Cblue/C06054%20skyblue%2Cblue/C06055%20skyblue%2Cblue/C00018%20skyblue%2Cblue/C00064%20skyblue%2Cblue/C00117%20skyblue%2Cblue/C00118%20skyblue%2Cblue/C00627%09%23ff0000/
	Bin_8	s__Rhodoglobus sp001725325	Amino acid metabolism	Arginine and proline metabolism	cpd00837	C01137	https://www.kegg.jp/kegg-bin/show_pathway?map00330/C00025%20skyblue%2Cblue/C00077%20skyblue%2Cblue/C00148%20skyblue%2Cblue/C01165%20skyblue%2Cblue/C03287%20skyblue%2Cblue/C03912%20skyblue%2Cblue/C00062%20skyblue%2Cblue/C00019%20skyblue%2Cblue/C00062%20skyblue%2Cblue/C00134%20skyblue%2Cblue/C00315%20skyblue%2Cblue/C00062%20skyblue%2Cblue/C00077%20skyblue%2Cblue/C00134%20skyblue%2Cblue/C00134%20sky…
	Bin_8	s__Rhodoglobus sp001725325	Energy metabolism	Energy metabolism	cpd00044;cpd00048	C00053;C00059	https://www.kegg.jp/kegg-bin/show_pathway?map00920/C00094%20skyblue%2Cblue/C00283%20skyblue%2Cblue/C00320%20skyblue%2Cblue/C00094%20skyblue%2Cblue/C00283%20skyblue%2Cblue/C00053%09%23ff0000/C00059%09%23ff0000/C00059%09%23ff0000/C00059%09%23ff0000/
	Bin_8	s__Rhodoglobus sp001725325	Energy metabolism	Energy metabolism	cpd00157	C00184	https://www.kegg.jp/kegg-bin/show_pathway?map00680/C00067%20skyblue%2Cblue/C00067%20skyblue%2Cblue/C00085%20skyblue%2Cblue/C00111%20skyblue%2Cblue/C00354%20skyblue%2Cblue/C00036%20skyblue%2Cblue/C00037%20skyblue%2Cblue/C00048%20skyblue%2Cblue/C00065%20skyblue%2Cblue/C00074%20skyblue%2Cblue/C00149%20skyblue%2Cblue/C00168%20skyblue%2Cblue/C00258%20skyblue%2Cblue/C00631%20skyblue%2Cblue/C00024%20sky…
	Bin_8	s__Rhodoglobus sp001725325	Amino acid metabolism	Tyrosine metabolism	cpd02507;cpd02572	C04052;C04186	https://www.kegg.jp/kegg-bin/show_pathway?map00350/C00082%20skyblue%2Cblue/C00082%20skyblue%2Cblue/C00082%20skyblue%2Cblue/C00122%20skyblue%2Cblue/C00164%20skyblue%2Cblue/C01061%20skyblue%2Cblue/C01179%20skyblue%2Cblue/C04052%09%23ff0000/C04186%09%23ff0000/
	Bin_8	s__Rhodoglobus sp001725325	Nucleotide metabolism	Purine metabolism	cpd09027	C12248	https://www.kegg.jp/kegg-bin/show_pathway?map00230/C00064%20skyblue%2Cblue/C00119%20skyblue%2Cblue/C00130%20skyblue%2Cblue/C03090%20skyblue%2Cblue/C03373%20skyblue%2Cblue/C03838%20skyblue%2Cblue/C04376%20skyblue%2Cblue/C04640%20skyblue%2Cblue/C04677%20skyblue%2Cblue/C04734%20skyblue%2Cblue/C04751%20skyblue%2Cblue/C04823%20skyblue%2Cblue/C00002%20skyblue%2Cblue/C00008%20skyblue%2Cblue/C00020%20sky…
	Bin_8	s__Rhodoglobus sp001725325	Pathogenicity	Pertussis	cpd00104	C00120	https://www.kegg.jp/kegg-bin/show_pathway?map05133/C00120%09%23ff0000/C00120%09%23ff0000/
	Bin_8	s__Rhodoglobus sp001725325	Amino acid metabolism	D-Amino acid metabolism	cpd02175	C03440	https://www.kegg.jp/kegg-bin/show_pathway?map00470/C00062%20skyblue%2Cblue/C00026%20skyblue%2Cblue/C04282%20skyblue%2Cblue/C00135%20skyblue%2Cblue/C03440%09%23ff0000/"
8	Bin_100	s__Terrimonas ferruginea	"Carbohydrate metabolism	Pentose and glucuronate interconversions	cpd00259	C00310	https://www.kegg.jp/kegg-bin/show_pathway?map00040/C00029%20skyblue%2Cblue/C00167%20skyblue%2Cblue/C00191%20skyblue%2Cblue/C00231%20skyblue%2Cblue/C00022%20skyblue%2Cblue/C00118%20skyblue%2Cblue/C00191%20skyblue%2Cblue/C00204%20skyblue%2Cblue/C00514%20skyblue%2Cblue/C00905%20skyblue%2Cblue/C04442%20skyblue%2Cblue/C00333%20skyblue%2Cblue/C00029%20skyblue%2Cblue/C00103%20skyblue%2Cblue/C00167%20sky…
	Bin_100	s__Terrimonas ferruginea	Amino acid metabolism	Valine, leucine and isoleucine degradation	cpd01966	C03069	https://www.kegg.jp/kegg-bin/show_pathway?map00280/C00123%20skyblue%2Cblue/C00164%20skyblue%2Cblue/C00233%20skyblue%2Cblue/C00356%20skyblue%2Cblue/C02939%20skyblue%2Cblue/C03231%20skyblue%2Cblue/C15975%20skyblue%2Cblue/C00091%20skyblue%2Cblue/C00100%20skyblue%2Cblue/C00683%20skyblue%2Cblue/C01213%20skyblue%2Cblue/C03069%09%23ff0000/
	Bin_100	s__Terrimonas ferruginea	Metabolism of cofactors and vitamins	Biotin metabolism	cpd00104	C00120	https://www.kegg.jp/kegg-bin/show_pathway?map00780/C01209%20skyblue%2Cblue/C19846%20skyblue%2Cblue/C00120%09%23ff0000/C00120%09%23ff0000/C00120%09%23ff0000/C00120%09%23ff0000/
	Bin_100	s__Terrimonas ferruginea	Metabolism of cofactors and vitamins	Thiamine metabolism	cpd00793	C01081	https://www.kegg.jp/kegg-bin/show_pathway?map00730/C00068%20skyblue%2Cblue/C00082%20skyblue%2Cblue/C03373%20skyblue%2Cblue/C11437%20skyblue%2Cblue/C15809%20skyblue%2Cblue/C00037%20skyblue%2Cblue/C00068%20skyblue%2Cblue/C03373%20skyblue%2Cblue/C11437%20skyblue%2Cblue/C15809%20skyblue%2Cblue/C00003%20skyblue%2Cblue/C00037%20skyblue%2Cblue/C00068%20skyblue%2Cblue/C03373%20skyblue%2Cblue/C00003%20sky…
	Bin_100	s__Terrimonas ferruginea	Energy metabolism	Energy metabolism	cpd00196;cpd00145	C00168;C00227	https://www.kegg.jp/kegg-bin/show_pathway?map00680/C00067%20skyblue%2Cblue/C00067%20skyblue%2Cblue/C00085%20skyblue%2Cblue/C00111%20skyblue%2Cblue/C00184%20skyblue%2Cblue/C00354%20skyblue%2Cblue/C00036%20skyblue%2Cblue/C00037%20skyblue%2Cblue/C00048%20skyblue%2Cblue/C00065%20skyblue%2Cblue/C00074%20skyblue%2Cblue/C00149%20skyblue%2Cblue/C00258%20skyblue%2Cblue/C00631%20skyblue%2Cblue/C00024%20sky…
	Bin_100	s__Terrimonas ferruginea	Carbohydrate metabolism	Glyoxylate and dicarboxylate metabolism	cpd00145	C00168	https://www.kegg.jp/kegg-bin/show_pathway?map00630/C00024%20skyblue%2Cblue/C00036%20skyblue%2Cblue/C00048%20skyblue%2Cblue/C00149%20skyblue%2Cblue/C00158%20skyblue%2Cblue/C00311%20skyblue%2Cblue/C00417%20skyblue%2Cblue/C00024%20skyblue%2Cblue/C00048%20skyblue%2Cblue/C00091%20skyblue%2Cblue/C00100%20skyblue%2Cblue/C00149%20skyblue%2Cblue/C00332%20skyblue%2Cblue/C00683%20skyblue%2Cblue/C00877%20sky…
	Bin_100	s__Terrimonas ferruginea	Nucleotide metabolism	Purine metabolism	cpd09027	C12248	https://www.kegg.jp/kegg-bin/show_pathway?map00230/C00064%20skyblue%2Cblue/C00119%20skyblue%2Cblue/C00130%20skyblue%2Cblue/C03090%20skyblue%2Cblue/C03373%20skyblue%2Cblue/C03838%20skyblue%2Cblue/C04376%20skyblue%2Cblue/C04640%20skyblue%2Cblue/C04677%20skyblue%2Cblue/C04734%20skyblue%2Cblue/C04823%20skyblue%2Cblue/C00002%20skyblue%2Cblue/C00008%20skyblue%2Cblue/C00020%20skyblue%2Cblue/C00130%20sky…
	Bin_100	s__Terrimonas ferruginea	Xenobiotics biodegradation	Benzoate degradation	cpd02255	C03586	https://www.kegg.jp/kegg-bin/show_pathway?map00362/C00090%20skyblue%2Cblue/C00180%20skyblue%2Cblue/C02923%20skyblue%2Cblue/C06730%20skyblue%2Cblue/C00090%20skyblue%2Cblue/C00846%20skyblue%2Cblue/C02480%20skyblue%2Cblue/C00022%20skyblue%2Cblue/C00024%20skyblue%2Cblue/C00084%20skyblue%2Cblue/C00090%20skyblue%2Cblue/C00100%20skyblue%2Cblue/C00479%20skyblue%2Cblue/C00596%20skyblue%2Cblue/C06730%20sky…
	Bin_100	s__Terrimonas ferruginea	Pathogenicity	Pertussis	cpd00104	C00120	https://www.kegg.jp/kegg-bin/show_pathway?map05133/C00120%09%23ff0000/C00120%09%23ff0000/
	Bin_100	s__Terrimonas ferruginea	Energy metabolism	Taurine and hypotaurine metabolism	cpd00196	C00227	https://www.kegg.jp/kegg-bin/show_pathway?map00430/C00024%20skyblue%2Cblue/C00033%20skyblue%2Cblue/C00227%09%23ff0000/
	Bin_100	s__Terrimonas ferruginea	Energy metabolism	Energy metabolism	cpd00268	C00320	https://www.kegg.jp/kegg-bin/show_pathway?map00920/C00053%20skyblue%2Cblue/C00059%20skyblue%2Cblue/C00094%20skyblue%2Cblue/C00224%20skyblue%2Cblue/C00283%20skyblue%2Cblue/C00059%20skyblue%2Cblue/C00059%20skyblue%2Cblue/C00094%20skyblue%2Cblue/C00224%20skyblue%2Cblue/C00283%20skyblue%2Cblue/C00320%09%23ff0000/
	Bin_100	s__Terrimonas ferruginea	Biosynthesis of other secondary metabolites	Prodigiosin biosynthesis	cpd01741	C02679	https://www.kegg.jp/kegg-bin/show_pathway?map00333/C00148%20skyblue%2Cblue/C00148%20skyblue%2Cblue/C05223%20skyblue%2Cblue/C02679%09%23ff0000/
	Bin_100	s__Terrimonas ferruginea	Amino acid metabolism	D-Amino acid metabolism	cpd00340	C00433	https://www.kegg.jp/kegg-bin/show_pathway?map00470/C00062%20skyblue%2Cblue/C00026%20skyblue%2Cblue/C00135%20skyblue%2Cblue/C00433%09%23ff0000/"
9	Bin_28	s__Microbacterium sp900156455	"Carbohydrate metabolism	Pentose and glucuronate interconversions	cpd00259	C00310	https://www.kegg.jp/kegg-bin/show_pathway?map00040/C00029%20skyblue%2Cblue/C00167%20skyblue%2Cblue/C00231%20skyblue%2Cblue/C00022%20skyblue%2Cblue/C00118%20skyblue%2Cblue/C00029%20skyblue%2Cblue/C00103%20skyblue%2Cblue/C00167%20skyblue%2Cblue/C00116%20skyblue%2Cblue/C00022%20skyblue%2Cblue/C00118%20skyblue%2Cblue/C00310%09%23ff0000/
	Bin_28	s__Microbacterium sp900156455	Amino acid metabolism	Cysteine and methionine metabolism	cpd00837	C01137	https://www.kegg.jp/kegg-bin/show_pathway?map00270/C00049%20skyblue%2Cblue/C00073%20skyblue%2Cblue/C00155%20skyblue%2Cblue/C00263%20skyblue%2Cblue/C00441%20skyblue%2Cblue/C01118%20skyblue%2Cblue/C03082%20skyblue%2Cblue/C02291%20skyblue%2Cblue/C00065%20skyblue%2Cblue/C00097%20skyblue%2Cblue/C00283%20skyblue%2Cblue/C00979%20skyblue%2Cblue/C00019%20skyblue%2Cblue/C00073%20skyblue%2Cblue/C00170%20sky…
	Bin_28	s__Microbacterium sp900156455	Amino acid metabolism	Tryptophan metabolism	cpd02065	C03227	https://www.kegg.jp/kegg-bin/show_pathway?map00380/C00078%20skyblue%2Cblue/C00078%20skyblue%2Cblue/C00328%20skyblue%2Cblue/C00632%20skyblue%2Cblue/C04409%20skyblue%2Cblue/C00078%20skyblue%2Cblue/C00003%20skyblue%2Cblue/C00078%20skyblue%2Cblue/C00328%20skyblue%2Cblue/C00632%20skyblue%2Cblue/C00857%20skyblue%2Cblue/C01185%20skyblue%2Cblue/C03722%20skyblue%2Cblue/C04409%20skyblue%2Cblue/C00078%20sky…
	Bin_28	s__Microbacterium sp900156455	Nucleotide metabolism	Pyrimidine metabolism	cpd00337	C00429	https://www.kegg.jp/kegg-bin/show_pathway?map00240/C00099%20skyblue%2Cblue/C00106%20skyblue%2Cblue/C00178%20skyblue%2Cblue/C02642%20skyblue%2Cblue/C00064%20skyblue%2Cblue/C00105%20skyblue%2Cblue/C00119%20skyblue%2Cblue/C00169%20skyblue%2Cblue/C00295%20skyblue%2Cblue/C00337%20skyblue%2Cblue/C00438%20skyblue%2Cblue/C01103%20skyblue%2Cblue/C00015%20skyblue%2Cblue/C00063%20skyblue%2Cblue/C00075%20sky…
	Bin_28	s__Microbacterium sp900156455	Metabolism of cofactors and vitamins	Biotin metabolism	cpd00104	C00120	https://www.kegg.jp/kegg-bin/show_pathway?map00780/C01037%20skyblue%2Cblue/C01092%20skyblue%2Cblue/C01209%20skyblue%2Cblue/C01037%20skyblue%2Cblue/C01092%20skyblue%2Cblue/C01037%20skyblue%2Cblue/C01092%20skyblue%2Cblue/C01092%20skyblue%2Cblue/C00120%09%23ff0000/C00120%09%23ff0000/C00120%09%23ff0000/C00120%09%23ff0000/
	Bin_28	s__Microbacterium sp900156455	Metabolism of cofactors and vitamins	Thiamine metabolism	cpd21479	C20246	https://www.kegg.jp/kegg-bin/show_pathway?map00730/C00068%20skyblue%2Cblue/C00082%20skyblue%2Cblue/C01081%20skyblue%2Cblue/C03373%20skyblue%2Cblue/C04556%20skyblue%2Cblue/C04752%20skyblue%2Cblue/C11437%20skyblue%2Cblue/C15809%20skyblue%2Cblue/C00037%20skyblue%2Cblue/C00068%20skyblue%2Cblue/C01081%20skyblue%2Cblue/C03373%20skyblue%2Cblue/C04556%20skyblue%2Cblue/C04752%20skyblue%2Cblue/C11437%20sky…
	Bin_28	s__Microbacterium sp900156455	Amino acid metabolism	Arginine and proline metabolism	cpd00837;cpd00152	C00179;C01137	https://www.kegg.jp/kegg-bin/show_pathway?map00330/C00025%20skyblue%2Cblue/C00077%20skyblue%2Cblue/C00148%20skyblue%2Cblue/C01165%20skyblue%2Cblue/C03287%20skyblue%2Cblue/C03912%20skyblue%2Cblue/C00062%20skyblue%2Cblue/C00791%20skyblue%2Cblue/C00019%20skyblue%2Cblue/C00062%20skyblue%2Cblue/C00134%20skyblue%2Cblue/C00315%20skyblue%2Cblue/C00062%20skyblue%2Cblue/C00077%20skyblue%2Cblue/C00134%20sky…
	Bin_28	s__Microbacterium sp900156455	Energy metabolism	Energy metabolism	cpd00044;cpd00048	C00053;C00059	https://www.kegg.jp/kegg-bin/show_pathway?map00920/C00094%20skyblue%2Cblue/C00283%20skyblue%2Cblue/C00320%20skyblue%2Cblue/C00094%20skyblue%2Cblue/C00283%20skyblue%2Cblue/C00053%09%23ff0000/C00059%09%23ff0000/C00059%09%23ff0000/C00059%09%23ff0000/
	Bin_28	s__Microbacterium sp900156455	Carbohydrate metabolism	Pentose phosphate pathway	cpd00222	C00257	https://www.kegg.jp/kegg-bin/show_pathway?map00030/C00085%20skyblue%2Cblue/C00117%20skyblue%2Cblue/C00118%20skyblue%2Cblue/C00199%20skyblue%2Cblue/C00231%20skyblue%2Cblue/C00279%20skyblue%2Cblue/C05382%20skyblue%2Cblue/C00345%20skyblue%2Cblue/C01172%20skyblue%2Cblue/C01236%20skyblue%2Cblue/C00668%20skyblue%2Cblue/C00117%20skyblue%2Cblue/C00119%20skyblue%2Cblue/C00199%20skyblue%2Cblue/C00345%20sky…
	Bin_28	s__Microbacterium sp900156455	Xenobiotics biodegradation	Benzoate degradation	cpd02255	C03586	https://www.kegg.jp/kegg-bin/show_pathway?map00362/C00090%20skyblue%2Cblue/C02923%20skyblue%2Cblue/C06730%20skyblue%2Cblue/C00090%20skyblue%2Cblue/C00846%20skyblue%2Cblue/C02480%20skyblue%2Cblue/C00022%20skyblue%2Cblue/C00024%20skyblue%2Cblue/C00084%20skyblue%2Cblue/C00090%20skyblue%2Cblue/C00100%20skyblue%2Cblue/C00479%20skyblue%2Cblue/C00682%20skyblue%2Cblue/C06730%20skyblue%2Cblue/C03586%09%23…
	Bin_28	s__Microbacterium sp900156455	Pathogenicity	Pertussis	cpd00104	C00120	https://www.kegg.jp/kegg-bin/show_pathway?map05133/C00120%09%23ff0000/C00120%09%23ff0000/"
10	Bin_155	s__Sphingobium sp001899715	"Amino acid metabolism	Cysteine and methionine metabolism	cpd00837	C01137	https://www.kegg.jp/kegg-bin/show_pathway?map00270/C00049%20skyblue%2Cblue/C00073%20skyblue%2Cblue/C00155%20skyblue%2Cblue/C00263%20skyblue%2Cblue/C00441%20skyblue%2Cblue/C01118%20skyblue%2Cblue/C03082%20skyblue%2Cblue/C02291%20skyblue%2Cblue/C00065%20skyblue%2Cblue/C00097%20skyblue%2Cblue/C00283%20skyblue%2Cblue/C00979%20skyblue%2Cblue/C00019%20skyblue%2Cblue/C00073%20skyblue%2Cblue/C00170%20sky…
	Bin_155	s__Sphingobium sp001899715	Nucleotide metabolism	Pyrimidine metabolism	cpd00092	C00106	https://www.kegg.jp/kegg-bin/show_pathway?map00240/C00099%20skyblue%2Cblue/C00064%20skyblue%2Cblue/C00105%20skyblue%2Cblue/C00119%20skyblue%2Cblue/C00169%20skyblue%2Cblue/C00295%20skyblue%2Cblue/C00337%20skyblue%2Cblue/C00438%20skyblue%2Cblue/C01103%20skyblue%2Cblue/C00015%20skyblue%2Cblue/C00063%20skyblue%2Cblue/C00075%20skyblue%2Cblue/C00105%20skyblue%2Cblue/C00112%20skyblue%2Cblue/C00015%20sky…
	Bin_155	s__Sphingobium sp001899715	Metabolism of cofactors and vitamins	Biotin metabolism	cpd21087	C19845	https://www.kegg.jp/kegg-bin/show_pathway?map00780/C00120%20skyblue%2Cblue/C01037%20skyblue%2Cblue/C01092%20skyblue%2Cblue/C01909%20skyblue%2Cblue/C01209%20skyblue%2Cblue/C19846%20skyblue%2Cblue/C00120%20skyblue%2Cblue/C01037%20skyblue%2Cblue/C01092%20skyblue%2Cblue/C01909%20skyblue%2Cblue/C00120%20skyblue%2Cblue/C01037%20skyblue%2Cblue/C01092%20skyblue%2Cblue/C01909%20skyblue%2Cblue/C00120%20sky…
	Bin_155	s__Sphingobium sp001899715	Amino acid metabolism	Arginine and proline metabolism	cpd00837	C01137	https://www.kegg.jp/kegg-bin/show_pathway?map00330/C00025%20skyblue%2Cblue/C00077%20skyblue%2Cblue/C00148%20skyblue%2Cblue/C01165%20skyblue%2Cblue/C03287%20skyblue%2Cblue/C03912%20skyblue%2Cblue/C00062%20skyblue%2Cblue/C00019%20skyblue%2Cblue/C00062%20skyblue%2Cblue/C00134%20skyblue%2Cblue/C00179%20skyblue%2Cblue/C00315%20skyblue%2Cblue/C00062%20skyblue%2Cblue/C00077%20skyblue%2Cblue/C00134%20sky…
	Bin_155	s__Sphingobium sp001899715	Xenobiotics biodegradation	Toluene degradation	cpd00153	C00180	https://www.kegg.jp/kegg-bin/show_pathway?map00623/C00180%09%23ff0000/
	Bin_155	s__Sphingobium sp001899715	Xenobiotics biodegradation	Dioxin degradation	cpd00153	C00180	https://www.kegg.jp/kegg-bin/show_pathway?map00621/C00596%20skyblue%2Cblue/C00108%20skyblue%2Cblue/C00596%20skyblue%2Cblue/C00180%09%23ff0000/
	Bin_155	s__Sphingobium sp001899715	Nucleotide metabolism	Purine metabolism	cpd09027	C12248	https://www.kegg.jp/kegg-bin/show_pathway?map00230/C00064%20skyblue%2Cblue/C00119%20skyblue%2Cblue/C00130%20skyblue%2Cblue/C03090%20skyblue%2Cblue/C03373%20skyblue%2Cblue/C03838%20skyblue%2Cblue/C04376%20skyblue%2Cblue/C04640%20skyblue%2Cblue/C04677%20skyblue%2Cblue/C04734%20skyblue%2Cblue/C04751%20skyblue%2Cblue/C04823%20skyblue%2Cblue/C00002%20skyblue%2Cblue/C00008%20skyblue%2Cblue/C00020%20sky…
	Bin_155	s__Sphingobium sp001899715	Xenobiotics biodegradation	Benzoate degradation	cpd00153	C00180	https://www.kegg.jp/kegg-bin/show_pathway?map00362/C00090%20skyblue%2Cblue/C02923%20skyblue%2Cblue/C06321%20skyblue%2Cblue/C06730%20skyblue%2Cblue/C00090%20skyblue%2Cblue/C00846%20skyblue%2Cblue/C02480%20skyblue%2Cblue/C03586%20skyblue%2Cblue/C00022%20skyblue%2Cblue/C00024%20skyblue%2Cblue/C00084%20skyblue%2Cblue/C00090%20skyblue%2Cblue/C00100%20skyblue%2Cblue/C00479%20skyblue%2Cblue/C00596%20sky…
	Bin_155	s__Sphingobium sp001899715	Metabolism of cofactors and vitamins	Porphyrin metabolism	cpd03913	C06503	https://www.kegg.jp/kegg-bin/show_pathway?map00860/C00025%20skyblue%2Cblue/C00032%20skyblue%2Cblue/C00430%20skyblue%2Cblue/C00931%20skyblue%2Cblue/C01024%20skyblue%2Cblue/C01051%20skyblue%2Cblue/C01079%20skyblue%2Cblue/C02191%20skyblue%2Cblue/C03263%20skyblue%2Cblue/C02987%20skyblue%2Cblue/C00194%20skyblue%2Cblue/C03114%20skyblue%2Cblue/C04778%20skyblue%2Cblue/C05775%20skyblue%2Cblue/C06504%20sky…
	Bin_155	s__Sphingobium sp001899715	Amino acid metabolism	D-Amino acid metabolism	cpd00340	C00433	https://www.kegg.jp/kegg-bin/show_pathway?map00470/C00062%20skyblue%2Cblue/C00026%20skyblue%2Cblue/C01157%20skyblue%2Cblue/C00135%20skyblue%2Cblue/C00433%09%23ff0000/"

## Sheet: Table S3
#	Beneficiary	Species name	KEGG Metabolism category	KEGG map	MoldelSEED complement compounds	KEGG complement compounds	URL to colored KEGG MAP
1	Bin_100	Terrimonas ferruginea	Carbohydrate metabolism	Glycolysis / Gluconeogenesis	cpd00482	C00631	https://www.kegg.jp/kegg-bin/show_pathway?map00010/C00022%20skyblue%2Cblue/C00074%20skyblue%2Cblue/C00085%20skyblue%2Cblue/C00111%20skyblue%2Cblue/C00118%20skyblue%2Cblue/C00197%20skyblue%2Cblue/C00236%20skyblue%2Cblue/C00354%20skyblue%2Cblue/C00631%20skyblue%2Cblue/C00022%20skyblue%2Cblue/C00074%20skyblue%2Cblue/C00111%20skyblue%2Cblue/C00118%20skyblue%2Cblue/C00197%20skyblue%2Cblue/C00236%20sky…
	Bin_100	Terrimonas ferruginea	Carbohydrate metabolism	Pentose phosphate pathway	cpd00055;cpd00863	C01172;C00067	https://www.kegg.jp/kegg-bin/show_pathway?map00030/C00085%20skyblue%2Cblue/C00117%20skyblue%2Cblue/C00118%20skyblue%2Cblue/C00199%20skyblue%2Cblue/C00231%20skyblue%2Cblue/C00279%20skyblue%2Cblue/C05382%20skyblue%2Cblue/C00345%20skyblue%2Cblue/C01172%20skyblue%2Cblue/C01236%20skyblue%2Cblue/C00117%20skyblue%2Cblue/C00119%20skyblue%2Cblue/C00199%20skyblue%2Cblue/C00345%20skyblue%2Cblue/C01172%20sky…
	Bin_100	Terrimonas ferruginea	Carbohydrate metabolism	Citrate cycle (TCA cycle)	cpd00137;cpd00130	C00158;C00149	https://www.kegg.jp/kegg-bin/show_pathway?map00020/C00024%20skyblue%2Cblue/C00026%20skyblue%2Cblue/C00036%20skyblue%2Cblue/C00042%20skyblue%2Cblue/C00091%20skyblue%2Cblue/C00122%20skyblue%2Cblue/C00149%20skyblue%2Cblue/C00158%20skyblue%2Cblue/C00311%20skyblue%2Cblue/C00024%20skyblue%2Cblue/C00026%20skyblue%2Cblue/C00036%20skyblue%2Cblue/C00158%20skyblue%2Cblue/C00311%20skyblue%2Cblue/C00026%20sky…
	Bin_100	Terrimonas ferruginea	Carbohydrate metabolism	Glyoxylate and dicarboxylate metabolism	cpd00137;cpd00130	C00158;C00149	https://www.kegg.jp/kegg-bin/show_pathway?map00630/C00024%20skyblue%2Cblue/C00036%20skyblue%2Cblue/C00048%20skyblue%2Cblue/C00149%20skyblue%2Cblue/C00158%20skyblue%2Cblue/C00311%20skyblue%2Cblue/C00417%20skyblue%2Cblue/C00024%20skyblue%2Cblue/C00048%20skyblue%2Cblue/C00091%20skyblue%2Cblue/C00100%20skyblue%2Cblue/C00149%20skyblue%2Cblue/C00332%20skyblue%2Cblue/C00877%20skyblue%2Cblue/C01213%20sky…
	Bin_100	Terrimonas ferruginea	Amino acid metabolism	Cysteine and methionine metabolism	cpd00227	C00263	https://www.kegg.jp/kegg-bin/show_pathway?map00270/C00049%20skyblue%2Cblue/C00073%20skyblue%2Cblue/C00155%20skyblue%2Cblue/C00263%20skyblue%2Cblue/C00441%20skyblue%2Cblue/C01118%20skyblue%2Cblue/C03082%20skyblue%2Cblue/C02291%20skyblue%2Cblue/C00065%20skyblue%2Cblue/C00097%20skyblue%2Cblue/C00283%20skyblue%2Cblue/C00019%20skyblue%2Cblue/C00073%20skyblue%2Cblue/C00170%20skyblue%2Cblue/C01137%20sky…
	Bin_100	Terrimonas ferruginea	Amino acid metabolism	Glycine, serine and threonine metabolism	cpd00227	C00263	https://www.kegg.jp/kegg-bin/show_pathway?map00260/C00049%20skyblue%2Cblue/C00188%20skyblue%2Cblue/C00263%20skyblue%2Cblue/C00441%20skyblue%2Cblue/C01102%20skyblue%2Cblue/C03082%20skyblue%2Cblue/C00065%20skyblue%2Cblue/C00197%20skyblue%2Cblue/C01005%20skyblue%2Cblue/C03232%20skyblue%2Cblue/C00049%20skyblue%2Cblue/C00441%20skyblue%2Cblue/C03082%20skyblue%2Cblue/C00065%20skyblue%2Cblue/C00097%20sky…
	Bin_100	Terrimonas ferruginea	Amino acid metabolism	Arginine biosynthesis	cpd00918	C01250	https://www.kegg.jp/kegg-bin/show_pathway?map00220/C00025%20skyblue%2Cblue/C00077%20skyblue%2Cblue/C00437%20skyblue%2Cblue/C00624%20skyblue%2Cblue/C01250%20skyblue%2Cblue/C04133%20skyblue%2Cblue/C00014%20skyblue%2Cblue/C00049%20skyblue%2Cblue/C00062%20skyblue%2Cblue/C00077%20skyblue%2Cblue/C00086%20skyblue%2Cblue/C00122%20skyblue%2Cblue/C00169%20skyblue%2Cblue/C00327%20skyblue%2Cblue/C03406%20sky…
	Bin_100	Terrimonas ferruginea	Amino acid metabolism	Valine, leucine and isoleucine degradation	cpd01966;cpd00292	C03069;C00356	https://www.kegg.jp/kegg-bin/show_pathway?map00280/C00123%20skyblue%2Cblue/C00164%20skyblue%2Cblue/C00233%20skyblue%2Cblue/C00356%20skyblue%2Cblue/C02939%20skyblue%2Cblue/C03231%20skyblue%2Cblue/C15975%20skyblue%2Cblue/C00091%20skyblue%2Cblue/C00100%20skyblue%2Cblue/C01213%20skyblue%2Cblue/C00356%09%23ff0000/C03069%09%23ff0000/
	Bin_100	Terrimonas ferruginea	Amino acid metabolism	Tryptophan metabolism	cpd00275	C00328	https://www.kegg.jp/kegg-bin/show_pathway?map00380/C00078%20skyblue%2Cblue/C00078%20skyblue%2Cblue/C00328%20skyblue%2Cblue/C00632%20skyblue%2Cblue/C02700%20skyblue%2Cblue/C03227%20skyblue%2Cblue/C04409%20skyblue%2Cblue/C00078%20skyblue%2Cblue/C00003%20skyblue%2Cblue/C00078%20skyblue%2Cblue/C00328%20skyblue%2Cblue/C00632%20skyblue%2Cblue/C00857%20skyblue%2Cblue/C01185%20skyblue%2Cblue/C02700%20sky…
	Bin_100	Terrimonas ferruginea	Nucleotide metabolism	Purine metabolism	cpd09027;cpd02678;cpd00978	C12248;C04376;C01346	https://www.kegg.jp/kegg-bin/show_pathway?map00230/C00064%20skyblue%2Cblue/C00119%20skyblue%2Cblue/C00130%20skyblue%2Cblue/C03090%20skyblue%2Cblue/C03373%20skyblue%2Cblue/C03838%20skyblue%2Cblue/C04640%20skyblue%2Cblue/C04677%20skyblue%2Cblue/C04734%20skyblue%2Cblue/C04751%20skyblue%2Cblue/C04823%20skyblue%2Cblue/C15667%20skyblue%2Cblue/C00002%20skyblue%2Cblue/C00008%20skyblue%2Cblue/C00020%20sky…
	Bin_100	Terrimonas ferruginea	Lipid metabolism	Fatty acid biosynthesis	cpd11464;cpd11470	C05752;C05745	https://www.kegg.jp/kegg-bin/show_pathway?map00061/C00024%20skyblue%2Cblue/C00083%20skyblue%2Cblue/C05744%20skyblue%2Cblue/C01209%20skyblue%2Cblue/C03939%20skyblue%2Cblue/C05745%20skyblue%2Cblue/C04246%20skyblue%2Cblue/C05761%20skyblue%2Cblue/C05760%20skyblue%2Cblue/C05223%20skyblue%2Cblue/C05758%20skyblue%2Cblue/C05752%20skyblue%2Cblue/C05751%20skyblue%2Cblue/C05749%20skyblue%2Cblue/C05748%20sky…
	Bin_100	Terrimonas ferruginea	Lipid metabolism	Butanoate metabolism	cpd00292	C00356	https://www.kegg.jp/kegg-bin/show_pathway?map00650/C00024%20skyblue%2Cblue/C00164%20skyblue%2Cblue/C00332%20skyblue%2Cblue/C00356%20skyblue%2Cblue/C01089%20skyblue%2Cblue/C00356%09%23ff0000/
	Bin_100	Terrimonas ferruginea	Biosynthesis of other secondary metabolites	Terpenoid backbone biosynthesis	cpd00292	C00356	https://www.kegg.jp/kegg-bin/show_pathway?map00900/C00024%20skyblue%2Cblue/C00129%20skyblue%2Cblue/C00235%20skyblue%2Cblue/C00332%20skyblue%2Cblue/C00356%20skyblue%2Cblue/C00022%20skyblue%2Cblue/C00118%20skyblue%2Cblue/C00129%20skyblue%2Cblue/C00235%20skyblue%2Cblue/C11434%20skyblue%2Cblue/C11435%20skyblue%2Cblue/C11436%20skyblue%2Cblue/C11437%20skyblue%2Cblue/C11453%20skyblue%2Cblue/C11811%20sky…
	Bin_100	Terrimonas ferruginea	Biosynthesis of terpenoids and polyketides	Carotenoid biosynthesis	cpd14589	C15858	https://www.kegg.jp/kegg-bin/show_pathway?map00906/C00353%20skyblue%2Cblue/C03427%20skyblue%2Cblue/C05421%20skyblue%2Cblue/C05432%20skyblue%2Cblue/C05435%20skyblue%2Cblue/C15858%20skyblue%2Cblue/C15858%09%23ff0000/
	Bin_100	Terrimonas ferruginea	Carbohydrate metabolism	Fructose and mannose metabolism	cpd00235	C00275	https://www.kegg.jp/kegg-bin/show_pathway?map00051/C00085%20skyblue%2Cblue/C00096%20skyblue%2Cblue/C00275%20skyblue%2Cblue/C00636%20skyblue%2Cblue/C00275%09%23ff0000/
	Bin_100	Terrimonas ferruginea	Metabolism of cofactors and vitamins	Ubiquinone and other terpenoid-quinone biosynthesis	cpd00136	C00156	https://www.kegg.jp/kegg-bin/show_pathway?map00130/C00353%20skyblue%2Cblue/C00544%20skyblue%2Cblue/C00251%20skyblue%2Cblue/C00885%20skyblue%2Cblue/C02730%20skyblue%2Cblue/C03160%20skyblue%2Cblue/C03657%20skyblue%2Cblue/C05817%20skyblue%2Cblue/C16519%20skyblue%2Cblue/C00156%20skyblue%2Cblue/C00251%20skyblue%2Cblue/C00156%20skyblue%2Cblue/C00251%20skyblue%2Cblue/C17010%20skyblue%2Cblue/C17017%20sky…
	Bin_100	Terrimonas ferruginea	Amino acid metabolism	Glutathione metabolism	cpd00042	C00051	https://www.kegg.jp/kegg-bin/show_pathway?map00480/C00025%20skyblue%2Cblue/C00051%20skyblue%2Cblue/C00051%09%23ff0000/
	Bin_100	Terrimonas ferruginea	Metabolism of cofactors and vitamins	Thiamine metabolism	cpd14545	C15809	https://www.kegg.jp/kegg-bin/show_pathway?map00730/C00068%20skyblue%2Cblue/C00082%20skyblue%2Cblue/C03373%20skyblue%2Cblue/C11437%20skyblue%2Cblue/C15809%20skyblue%2Cblue/C00037%20skyblue%2Cblue/C00068%20skyblue%2Cblue/C03373%20skyblue%2Cblue/C11437%20skyblue%2Cblue/C15809%20skyblue%2Cblue/C00003%20skyblue%2Cblue/C00037%20skyblue%2Cblue/C00068%20skyblue%2Cblue/C03373%20skyblue%2Cblue/C00003%20sky…
	Bin_100	Terrimonas ferruginea	Carbohydrate metabolism	Inositol phosphate metabolism	cpd00121	C00137	https://www.kegg.jp/kegg-bin/show_pathway?map00562/C00137%20skyblue%2Cblue/C00137%09%23ff0000/
	Bin_100	Terrimonas ferruginea	Energy metabolism	Pyruvate metabolism	cpd00130	C00149	https://www.kegg.jp/kegg-bin/show_pathway?map00620/C00011%20skyblue%2Cblue/C00036%20skyblue%2Cblue/C00074%20skyblue%2Cblue/C00149%20skyblue%2Cblue/C00011%20skyblue%2Cblue/C00022%20skyblue%2Cblue/C00074%20skyblue%2Cblue/C00149%20skyblue%2Cblue/C00011%20skyblue%2Cblue/C00022%20skyblue%2Cblue/C00036%20skyblue%2Cblue/C00074%20skyblue%2Cblue/C00149%20skyblue%2Cblue/C00149%09%23ff0000/C00149%09%23ff000…
	Bin_100	Terrimonas ferruginea	Energy metabolism	Energy metabolism in photosynthetic organisms	cpd00130	C00149	https://www.kegg.jp/kegg-bin/show_pathway?map00710/C00011%20skyblue%2Cblue/C00085%20skyblue%2Cblue/C00111%20skyblue%2Cblue/C00117%20skyblue%2Cblue/C00118%20skyblue%2Cblue/C00197%20skyblue%2Cblue/C00199%20skyblue%2Cblue/C00231%20skyblue%2Cblue/C00236%20skyblue%2Cblue/C00279%20skyblue%2Cblue/C05382%20skyblue%2Cblue/C00354%20skyblue%2Cblue/C00447%20skyblue%2Cblue/C01182%20skyblue%2Cblue/C00117%20sky…
	Bin_100	Terrimonas ferruginea	Energy metabolism	Energy metabolism pathways in prokaryotes	cpd00137;cpd00130	C00158;C00149	https://www.kegg.jp/kegg-bin/show_pathway?map00720/C00022%20skyblue%2Cblue/C00024%20skyblue%2Cblue/C00026%20skyblue%2Cblue/C00036%20skyblue%2Cblue/C00042%20skyblue%2Cblue/C00074%20skyblue%2Cblue/C00091%20skyblue%2Cblue/C00122%20skyblue%2Cblue/C00149%20skyblue%2Cblue/C00158%20skyblue%2Cblue/C00311%20skyblue%2Cblue/C00417%20skyblue%2Cblue/C00022%20skyblue%2Cblue/C00024%20skyblue%2Cblue/C00036%20sky…
	Bin_100	Terrimonas ferruginea	Energy metabolism	Energy metabolism	cpd00055;cpd00482;cpd00130	C00067;C00631;C00149	https://www.kegg.jp/kegg-bin/show_pathway?map00680/C00067%20skyblue%2Cblue/C00132%20skyblue%2Cblue/C00067%20skyblue%2Cblue/C00085%20skyblue%2Cblue/C00111%20skyblue%2Cblue/C00184%20skyblue%2Cblue/C00354%20skyblue%2Cblue/C00036%20skyblue%2Cblue/C00037%20skyblue%2Cblue/C00048%20skyblue%2Cblue/C00065%20skyblue%2Cblue/C00074%20skyblue%2Cblue/C00149%20skyblue%2Cblue/C00168%20skyblue%2Cblue/C00258%20sky…
	Bin_100	Terrimonas ferruginea	Carbohydrate metabolism	Starch and sucrose metabolism	cpd00794	C01083	https://www.kegg.jp/kegg-bin/show_pathway?map00500/C00103%20skyblue%2Cblue/C00498%20skyblue%2Cblue/C01083%20skyblue%2Cblue/C00029%20skyblue%2Cblue/C00103%20skyblue%2Cblue/C00498%20skyblue%2Cblue/C00092%20skyblue%2Cblue/C00103%20skyblue%2Cblue/C01083%09%23ff0000/
	Bin_100	Terrimonas ferruginea	Xenobiotics biodegradation	Benzoate degradation	cpd02255	C03586	https://www.kegg.jp/kegg-bin/show_pathway?map00362/C00180%20skyblue%2Cblue/C00846%20skyblue%2Cblue/C02480%20skyblue%2Cblue/C00022%20skyblue%2Cblue/C00024%20skyblue%2Cblue/C00084%20skyblue%2Cblue/C00100%20skyblue%2Cblue/C00479%20skyblue%2Cblue/C00596%20skyblue%2Cblue/C03586%09%23ff0000/
	Bin_100	Terrimonas ferruginea	Xenobiotics biodegradation	Phenylalanine metabolism	cpd00452	C00582	https://www.kegg.jp/kegg-bin/show_pathway?map00360/C00024%20skyblue%2Cblue/C00084%20skyblue%2Cblue/C00596%20skyblue%2Cblue/C00024%20skyblue%2Cblue/C00091%20skyblue%2Cblue/C02232%20skyblue%2Cblue/C14145%20skyblue%2Cblue/C20062%20skyblue%2Cblue/C00582%09%23ff0000/
	Bin_100	Terrimonas ferruginea	Metabolism of cofactors and vitamins	Lipoic acid metabolism	cpd11470	C05752	https://www.kegg.jp/kegg-bin/show_pathway?map00785/C05752%20skyblue%2Cblue/C02972%20skyblue%2Cblue/C05752%20skyblue%2Cblue/C02972%20skyblue%2Cblue/C05752%20skyblue%2Cblue/C02972%20skyblue%2Cblue/C01944%20skyblue%2Cblue/C05752%09%23ff0000/C05752%09%23ff0000/C05752%09%23ff0000/
	Bin_100	Terrimonas ferruginea	Nucleotide metabolism	Pyrimidine metabolism	cpd00978	C01346	https://www.kegg.jp/kegg-bin/show_pathway?map00240/C00099%20skyblue%2Cblue/C00106%20skyblue%2Cblue/C00178%20skyblue%2Cblue/C00064%20skyblue%2Cblue/C00105%20skyblue%2Cblue/C00119%20skyblue%2Cblue/C00169%20skyblue%2Cblue/C00295%20skyblue%2Cblue/C00337%20skyblue%2Cblue/C00438%20skyblue%2Cblue/C01103%20skyblue%2Cblue/C00015%20skyblue%2Cblue/C00063%20skyblue%2Cblue/C00075%20skyblue%2Cblue/C00105%20sky…
	Bin_100	Terrimonas ferruginea	Amino acid metabolism	D-Amino acid metabolism	cpd00340	C00433	https://www.kegg.jp/kegg-bin/show_pathway?map00470/C00062%20skyblue%2Cblue/C00026%20skyblue%2Cblue/C00135%20skyblue%2Cblue/C00433%09%23ff0000/
2	Bin_137	s__55-13 sp001898035	Carbohydrate metabolism	Glycolysis / Gluconeogenesis	cpd00169	C00197	https://www.kegg.jp/kegg-bin/show_pathway?map00010/C00022%20skyblue%2Cblue/C00074%20skyblue%2Cblue/C00085%20skyblue%2Cblue/C00111%20skyblue%2Cblue/C00118%20skyblue%2Cblue/C00197%20skyblue%2Cblue/C00236%20skyblue%2Cblue/C00354%20skyblue%2Cblue/C00631%20skyblue%2Cblue/C00022%20skyblue%2Cblue/C00074%20skyblue%2Cblue/C00111%20skyblue%2Cblue/C00118%20skyblue%2Cblue/C00197%20skyblue%2Cblue/C00236%20sky…
	Bin_137	s__55-13 sp001898035	Carbohydrate metabolism	Pentose phosphate pathway	cpd00055;cpd00169;cpd00863	C00197;C01172;C00067	https://www.kegg.jp/kegg-bin/show_pathway?map00030/C00085%20skyblue%2Cblue/C00117%20skyblue%2Cblue/C00118%20skyblue%2Cblue/C00199%20skyblue%2Cblue/C00231%20skyblue%2Cblue/C00279%20skyblue%2Cblue/C05382%20skyblue%2Cblue/C00345%20skyblue%2Cblue/C01172%20skyblue%2Cblue/C01236%20skyblue%2Cblue/C00117%20skyblue%2Cblue/C00119%20skyblue%2Cblue/C00199%20skyblue%2Cblue/C00345%20skyblue%2Cblue/C01172%20sky…
	Bin_137	s__55-13 sp001898035	Carbohydrate metabolism	Citrate cycle (TCA cycle)	cpd00137;cpd00130	C00158;C00149	https://www.kegg.jp/kegg-bin/show_pathway?map00020/C00024%20skyblue%2Cblue/C00026%20skyblue%2Cblue/C00036%20skyblue%2Cblue/C00042%20skyblue%2Cblue/C00091%20skyblue%2Cblue/C00122%20skyblue%2Cblue/C00149%20skyblue%2Cblue/C00158%20skyblue%2Cblue/C00311%20skyblue%2Cblue/C00024%20skyblue%2Cblue/C00026%20skyblue%2Cblue/C00036%20skyblue%2Cblue/C00158%20skyblue%2Cblue/C00311%20skyblue%2Cblue/C00026%20sky…
	Bin_137	s__55-13 sp001898035	Carbohydrate metabolism	Glyoxylate and dicarboxylate metabolism	cpd00139;cpd00137;cpd00169;cpd00130	C00160;C00158;C00197;C00149	https://www.kegg.jp/kegg-bin/show_pathway?map00630/C00024%20skyblue%2Cblue/C00036%20skyblue%2Cblue/C00048%20skyblue%2Cblue/C00149%20skyblue%2Cblue/C00158%20skyblue%2Cblue/C00311%20skyblue%2Cblue/C00417%20skyblue%2Cblue/C00024%20skyblue%2Cblue/C00048%20skyblue%2Cblue/C00091%20skyblue%2Cblue/C00100%20skyblue%2Cblue/C00149%20skyblue%2Cblue/C00332%20skyblue%2Cblue/C00877%20skyblue%2Cblue/C00007%20sky…
	Bin_137	s__55-13 sp001898035	Amino acid metabolism	Glycine, serine and threonine metabolism	cpd00169	C00197	https://www.kegg.jp/kegg-bin/show_pathway?map00260/C00049%20skyblue%2Cblue/C00188%20skyblue%2Cblue/C00263%20skyblue%2Cblue/C00441%20skyblue%2Cblue/C01102%20skyblue%2Cblue/C03082%20skyblue%2Cblue/C00065%20skyblue%2Cblue/C00197%20skyblue%2Cblue/C01005%20skyblue%2Cblue/C03232%20skyblue%2Cblue/C00049%20skyblue%2Cblue/C00441%20skyblue%2Cblue/C03082%20skyblue%2Cblue/C00065%20skyblue%2Cblue/C00097%20sky…
	Bin_137	s__55-13 sp001898035	Amino acid metabolism	Histidine metabolism	cpd01777	C02741	https://www.kegg.jp/kegg-bin/show_pathway?map00340/C00119%20skyblue%2Cblue/C00135%20skyblue%2Cblue/C00860%20skyblue%2Cblue/C01100%20skyblue%2Cblue/C01267%20skyblue%2Cblue/C01929%20skyblue%2Cblue/C02739%20skyblue%2Cblue/C02741%20skyblue%2Cblue/C04666%20skyblue%2Cblue/C04896%20skyblue%2Cblue/C04916%20skyblue%2Cblue/C00025%20skyblue%2Cblue/C00135%20skyblue%2Cblue/C00439%20skyblue%2Cblue/C00785%20sky…
	Bin_137	s__55-13 sp001898035	Amino acid metabolism	Valine, leucine and isoleucine degradation	cpd01966	C03069	https://www.kegg.jp/kegg-bin/show_pathway?map00280/C00123%20skyblue%2Cblue/C00164%20skyblue%2Cblue/C00233%20skyblue%2Cblue/C00356%20skyblue%2Cblue/C02939%20skyblue%2Cblue/C03231%20skyblue%2Cblue/C15975%20skyblue%2Cblue/C00091%20skyblue%2Cblue/C00100%20skyblue%2Cblue/C03069%09%23ff0000/
	Bin_137	s__55-13 sp001898035	Nucleotide metabolism	Pyrimidine metabolism	cpd00085	C00099	https://www.kegg.jp/kegg-bin/show_pathway?map00240/C00099%20skyblue%2Cblue/C00106%20skyblue%2Cblue/C00178%20skyblue%2Cblue/C00064%20skyblue%2Cblue/C00105%20skyblue%2Cblue/C00119%20skyblue%2Cblue/C00169%20skyblue%2Cblue/C00295%20skyblue%2Cblue/C00337%20skyblue%2Cblue/C00438%20skyblue%2Cblue/C01103%20skyblue%2Cblue/C00015%20skyblue%2Cblue/C00063%20skyblue%2Cblue/C00075%20skyblue%2Cblue/C00105%20sky…
	Bin_137	s__55-13 sp001898035	Nucleotide metabolism	Purine metabolism	cpd00114;cpd11310;cpd09027	C15667;C12248;C00130	https://www.kegg.jp/kegg-bin/show_pathway?map00230/C00064%20skyblue%2Cblue/C00119%20skyblue%2Cblue/C00130%20skyblue%2Cblue/C03090%20skyblue%2Cblue/C03373%20skyblue%2Cblue/C03838%20skyblue%2Cblue/C04376%20skyblue%2Cblue/C04640%20skyblue%2Cblue/C04677%20skyblue%2Cblue/C04734%20skyblue%2Cblue/C04823%20skyblue%2Cblue/C00002%20skyblue%2Cblue/C00008%20skyblue%2Cblue/C00020%20skyblue%2Cblue/C00130%20sky…
	Bin_137	s__55-13 sp001898035	Lipid metabolism	Fatty acid biosynthesis	cpd00214;cpd11464;cpd11470	C00249;C05752;C05745	https://www.kegg.jp/kegg-bin/show_pathway?map00061/C00024%20skyblue%2Cblue/C00083%20skyblue%2Cblue/C05744%20skyblue%2Cblue/C01209%20skyblue%2Cblue/C03939%20skyblue%2Cblue/C05745%20skyblue%2Cblue/C04246%20skyblue%2Cblue/C05761%20skyblue%2Cblue/C05760%20skyblue%2Cblue/C05223%20skyblue%2Cblue/C05758%20skyblue%2Cblue/C05752%20skyblue%2Cblue/C05751%20skyblue%2Cblue/C05749%20skyblue%2Cblue/C05748%20sky…
	Bin_137	s__55-13 sp001898035	Carbohydrate metabolism	Fructose and mannose metabolism	cpd00235	C00275	https://www.kegg.jp/kegg-bin/show_pathway?map00051/C00085%20skyblue%2Cblue/C00096%20skyblue%2Cblue/C00275%20skyblue%2Cblue/C00636%20skyblue%2Cblue/C00275%09%23ff0000/
	Bin_137	s__55-13 sp001898035	Metabolism of cofactors and vitamins	Ubiquinone and other terpenoid-quinone biosynthesis	cpd00136	C00156	https://www.kegg.jp/kegg-bin/show_pathway?map00130/C00544%20skyblue%2Cblue/C00251%20skyblue%2Cblue/C00885%20skyblue%2Cblue/C02730%20skyblue%2Cblue/C03160%20skyblue%2Cblue/C03657%20skyblue%2Cblue/C05817%20skyblue%2Cblue/C16519%20skyblue%2Cblue/C00156%20skyblue%2Cblue/C00251%20skyblue%2Cblue/C00156%20skyblue%2Cblue/C00251%20skyblue%2Cblue/C17010%20skyblue%2Cblue/C17017%20skyblue%2Cblue/C17018%20sky…
	Bin_137	s__55-13 sp001898035	Metabolism of cofactors and vitamins	Pantothenate and CoA biosynthesis	cpd00085;cpd02201	C00099;C03492	https://www.kegg.jp/kegg-bin/show_pathway?map00770/C00049%20skyblue%2Cblue/C00099%20skyblue%2Cblue/C00141%20skyblue%2Cblue/C00183%20skyblue%2Cblue/C00864%20skyblue%2Cblue/C00010%20skyblue%2Cblue/C00864%20skyblue%2Cblue/C00882%20skyblue%2Cblue/C01134%20skyblue%2Cblue/C04352%20skyblue%2Cblue/C00099%20skyblue%2Cblue/C00141%20skyblue%2Cblue/C00864%20skyblue%2Cblue/C05665%20skyblue%2Cblue/C00010%20sky…
	Bin_137	s__55-13 sp001898035	Metabolism of cofactors and vitamins	Vitamin B6 metabolism	cpd00478	C00627	https://www.kegg.jp/kegg-bin/show_pathway?map00750/C00018%20skyblue%2Cblue/C00279%20skyblue%2Cblue/C06054%20skyblue%2Cblue/C06055%20skyblue%2Cblue/C00018%20skyblue%2Cblue/C00064%20skyblue%2Cblue/C00117%20skyblue%2Cblue/C00118%20skyblue%2Cblue/C00627%09%23ff0000/
	Bin_137	s__55-13 sp001898035	Metabolism of cofactors and vitamins	Folate biosynthesis	cpd00954	C01300	https://www.kegg.jp/kegg-bin/show_pathway?map00790/C00044%20skyblue%2Cblue/C00101%20skyblue%2Cblue/C00415%20skyblue%2Cblue/C00921%20skyblue%2Cblue/C01300%20skyblue%2Cblue/C04807%20skyblue%2Cblue/C04874%20skyblue%2Cblue/C04895%20skyblue%2Cblue/C05922%20skyblue%2Cblue/C05923%20skyblue%2Cblue/C06148%20skyblue%2Cblue/C00044%20skyblue%2Cblue/C00101%20skyblue%2Cblue/C00415%20skyblue%2Cblue/C00921%20sky…
	Bin_137	s__55-13 sp001898035	Metabolism of cofactors and vitamins	Thiamine metabolism	cpd14545	C15809	https://www.kegg.jp/kegg-bin/show_pathway?map00730/C00068%20skyblue%2Cblue/C00082%20skyblue%2Cblue/C03373%20skyblue%2Cblue/C11437%20skyblue%2Cblue/C15809%20skyblue%2Cblue/C00037%20skyblue%2Cblue/C00068%20skyblue%2Cblue/C03373%20skyblue%2Cblue/C11437%20skyblue%2Cblue/C15809%20skyblue%2Cblue/C00003%20skyblue%2Cblue/C00037%20skyblue%2Cblue/C00068%20skyblue%2Cblue/C03373%20skyblue%2Cblue/C00003%20sky…
	Bin_137	s__55-13 sp001898035	Carbohydrate metabolism	Inositol phosphate metabolism	cpd00121	C00137	https://www.kegg.jp/kegg-bin/show_pathway?map00562/C00137%20skyblue%2Cblue/C00137%09%23ff0000/
	Bin_137	s__55-13 sp001898035	Energy metabolism	Oxidative phosphorylation	cpd00110	C00126	https://www.kegg.jp/kegg-bin/show_pathway?map00190/C00003%20skyblue%2Cblue/C00004%20skyblue%2Cblue/C00080%20skyblue%2Cblue/C00003%20skyblue%2Cblue/C00004%20skyblue%2Cblue/C00080%20skyblue%2Cblue/C00003%20skyblue%2Cblue/C00004%20skyblue%2Cblue/C00080%20skyblue%2Cblue/C00003%20skyblue%2Cblue/C00004%20skyblue%2Cblue/C00080%20skyblue%2Cblue/C00003%20skyblue%2Cblue/C00004%20skyblue%2Cblue/C00080%20sky…
	Bin_137	s__55-13 sp001898035	Energy metabolism	Energy metabolism in photosynthetic organisms	cpd00169;cpd00130	C00197;C00149	https://www.kegg.jp/kegg-bin/show_pathway?map00710/C00011%20skyblue%2Cblue/C00085%20skyblue%2Cblue/C00111%20skyblue%2Cblue/C00117%20skyblue%2Cblue/C00118%20skyblue%2Cblue/C00197%20skyblue%2Cblue/C00199%20skyblue%2Cblue/C00231%20skyblue%2Cblue/C00236%20skyblue%2Cblue/C00279%20skyblue%2Cblue/C05382%20skyblue%2Cblue/C00354%20skyblue%2Cblue/C00447%20skyblue%2Cblue/C00117%20skyblue%2Cblue/C00117%20sky…
	Bin_137	s__55-13 sp001898035	Energy metabolism	Pyruvate metabolism	cpd00130	C00149	https://www.kegg.jp/kegg-bin/show_pathway?map00620/C00011%20skyblue%2Cblue/C00036%20skyblue%2Cblue/C00074%20skyblue%2Cblue/C00149%20skyblue%2Cblue/C00011%20skyblue%2Cblue/C00022%20skyblue%2Cblue/C00074%20skyblue%2Cblue/C00149%20skyblue%2Cblue/C00011%20skyblue%2Cblue/C00022%20skyblue%2Cblue/C00036%20skyblue%2Cblue/C00074%20skyblue%2Cblue/C00149%20skyblue%2Cblue/C00149%09%23ff0000/C00149%09%23ff000…
	Bin_137	s__55-13 sp001898035	Energy metabolism	Energy metabolism pathways in prokaryotes	cpd00137;cpd00130	C00158;C00149	https://www.kegg.jp/kegg-bin/show_pathway?map00720/C00022%20skyblue%2Cblue/C00024%20skyblue%2Cblue/C00026%20skyblue%2Cblue/C00036%20skyblue%2Cblue/C00042%20skyblue%2Cblue/C00074%20skyblue%2Cblue/C00091%20skyblue%2Cblue/C00122%20skyblue%2Cblue/C00149%20skyblue%2Cblue/C00158%20skyblue%2Cblue/C00311%20skyblue%2Cblue/C00417%20skyblue%2Cblue/C00022%20skyblue%2Cblue/C00024%20skyblue%2Cblue/C00036%20sky…
	Bin_137	s__55-13 sp001898035	Energy metabolism	Energy metabolism	cpd00055;cpd00130	C00067;C00149	https://www.kegg.jp/kegg-bin/show_pathway?map00680/C00067%20skyblue%2Cblue/C00132%20skyblue%2Cblue/C00067%20skyblue%2Cblue/C00085%20skyblue%2Cblue/C00111%20skyblue%2Cblue/C00184%20skyblue%2Cblue/C00354%20skyblue%2Cblue/C00036%20skyblue%2Cblue/C00037%20skyblue%2Cblue/C00048%20skyblue%2Cblue/C00065%20skyblue%2Cblue/C00074%20skyblue%2Cblue/C00149%20skyblue%2Cblue/C00258%20skyblue%2Cblue/C00631%20sky…
	Bin_137	s__55-13 sp001898035	Carbohydrate metabolism	Galactose metabolism	cpd00169	C00197	https://www.kegg.jp/kegg-bin/show_pathway?map00052/C00118%20skyblue%2Cblue/C00197%20skyblue%2Cblue/C00236%20skyblue%2Cblue/C00029%20skyblue%2Cblue/C00052%20skyblue%2Cblue/C00103%20skyblue%2Cblue/C00124%20skyblue%2Cblue/C00446%20skyblue%2Cblue/C00197%09%23ff0000/
	Bin_137	s__55-13 sp001898035	Carbohydrate metabolism	Starch and sucrose metabolism	cpd00794	C01083	https://www.kegg.jp/kegg-bin/show_pathway?map00500/C00103%20skyblue%2Cblue/C01083%20skyblue%2Cblue/C00029%20skyblue%2Cblue/C00103%20skyblue%2Cblue/C00092%20skyblue%2Cblue/C00103%20skyblue%2Cblue/C01083%09%23ff0000/
	Bin_137	s__55-13 sp001898035	Xenobiotics biodegradation	Benzoate degradation	cpd00630	C00846	https://www.kegg.jp/kegg-bin/show_pathway?map00362/C00846%20skyblue%2Cblue/C00022%20skyblue%2Cblue/C00024%20skyblue%2Cblue/C00084%20skyblue%2Cblue/C00100%20skyblue%2Cblue/C00479%20skyblue%2Cblue/C00596%20skyblue%2Cblue/C00846%09%23ff0000/
	Bin_137	s__55-13 sp001898035	Energy metabolism	Energy metabolism	cpd00268	C00320	https://www.kegg.jp/kegg-bin/show_pathway?map00920/C00094%20skyblue%2Cblue/C00283%20skyblue%2Cblue/C00320%20skyblue%2Cblue/C00094%20skyblue%2Cblue/C00283%20skyblue%2Cblue/C00320%09%23ff0000/
	Bin_137	s__55-13 sp001898035	Biosynthesis of other secondary metabolites	Prodigiosin biosynthesis	cpd01741	C02679	https://www.kegg.jp/kegg-bin/show_pathway?map00333/C00148%20skyblue%2Cblue/C00148%20skyblue%2Cblue/C05223%20skyblue%2Cblue/C02679%09%23ff0000/
	Bin_137	s__55-13 sp001898035	Metabolism of cofactors and vitamins	Lipoic acid metabolism	cpd11470	C05752	https://www.kegg.jp/kegg-bin/show_pathway?map00785/C05752%20skyblue%2Cblue/C02972%20skyblue%2Cblue/C05752%20skyblue%2Cblue/C02972%20skyblue%2Cblue/C05752%20skyblue%2Cblue/C02972%20skyblue%2Cblue/C01944%20skyblue%2Cblue/C05752%09%23ff0000/C05752%09%23ff0000/C05752%09%23ff0000/
	Bin_137	s__55-13 sp001898035	Metabolism of cofactors and vitamins	Riboflavin metabolism	cpd15807	C18910	https://www.kegg.jp/kegg-bin/show_pathway?map00740/C00016%20skyblue%2Cblue/C00044%20skyblue%2Cblue/C00061%20skyblue%2Cblue/C00199%20skyblue%2Cblue/C00255%20skyblue%2Cblue/C01268%20skyblue%2Cblue/C01304%20skyblue%2Cblue/C04332%20skyblue%2Cblue/C04454%20skyblue%2Cblue/C04732%20skyblue%2Cblue/C15556%20skyblue%2Cblue/C00016%20skyblue%2Cblue/C00044%20skyblue%2Cblue/C00061%20skyblue%2Cblue/C00199%20sky…
	Bin_137	s__55-13 sp001898035	Amino acid metabolism	D-Amino acid metabolism	cpd02626;cpd00851	C01157;C04282	https://www.kegg.jp/kegg-bin/show_pathway?map00470/C00062%20skyblue%2Cblue/C00026%20skyblue%2Cblue/C00433%20skyblue%2Cblue/C04282%20skyblue%2Cblue/C00135%20skyblue%2Cblue/C01157%09%23ff0000/C04282%09%23ff0000/"
3	Bin_155	s__Sphingobium sp001899715	"Carbohydrate metabolism	Pentose phosphate pathway	cpd00863	C01172	https://www.kegg.jp/kegg-bin/show_pathway?map00030/C00085%20skyblue%2Cblue/C00117%20skyblue%2Cblue/C00118%20skyblue%2Cblue/C00199%20skyblue%2Cblue/C00231%20skyblue%2Cblue/C00279%20skyblue%2Cblue/C05382%20skyblue%2Cblue/C00345%20skyblue%2Cblue/C01172%20skyblue%2Cblue/C01236%20skyblue%2Cblue/C00117%20skyblue%2Cblue/C00119%20skyblue%2Cblue/C00199%20skyblue%2Cblue/C00345%20skyblue%2Cblue/C01172%20sky…
	Bin_155	s__Sphingobium sp001899715	Carbohydrate metabolism	Citrate cycle (TCA cycle)	cpd00137;cpd00130	C00158;C00149	https://www.kegg.jp/kegg-bin/show_pathway?map00020/C00024%20skyblue%2Cblue/C00026%20skyblue%2Cblue/C00036%20skyblue%2Cblue/C00042%20skyblue%2Cblue/C00091%20skyblue%2Cblue/C00122%20skyblue%2Cblue/C00149%20skyblue%2Cblue/C00158%20skyblue%2Cblue/C00311%20skyblue%2Cblue/C00024%20skyblue%2Cblue/C00026%20skyblue%2Cblue/C00036%20skyblue%2Cblue/C00158%20skyblue%2Cblue/C00311%20skyblue%2Cblue/C00026%20sky…
	Bin_155	s__Sphingobium sp001899715	Carbohydrate metabolism	Glyoxylate and dicarboxylate metabolism	cpd00137;cpd00145;cpd00130	C00158;C00168;C00149	https://www.kegg.jp/kegg-bin/show_pathway?map00630/C00024%20skyblue%2Cblue/C00036%20skyblue%2Cblue/C00048%20skyblue%2Cblue/C00149%20skyblue%2Cblue/C00158%20skyblue%2Cblue/C00311%20skyblue%2Cblue/C00417%20skyblue%2Cblue/C00024%20skyblue%2Cblue/C00048%20skyblue%2Cblue/C00091%20skyblue%2Cblue/C00100%20skyblue%2Cblue/C00149%20skyblue%2Cblue/C00332%20skyblue%2Cblue/C00877%20skyblue%2Cblue/C03561%20sky…
	Bin_155	s__Sphingobium sp001899715	Amino acid metabolism	Cysteine and methionine metabolism	cpd00227;cpd00837	C01137;C00263	https://www.kegg.jp/kegg-bin/show_pathway?map00270/C00049%20skyblue%2Cblue/C00073%20skyblue%2Cblue/C00155%20skyblue%2Cblue/C00263%20skyblue%2Cblue/C00441%20skyblue%2Cblue/C01118%20skyblue%2Cblue/C03082%20skyblue%2Cblue/C02291%20skyblue%2Cblue/C00065%20skyblue%2Cblue/C00097%20skyblue%2Cblue/C00283%20skyblue%2Cblue/C00979%20skyblue%2Cblue/C00019%20skyblue%2Cblue/C00073%20skyblue%2Cblue/C00170%20sky…
	Bin_155	s__Sphingobium sp001899715	Amino acid metabolism	Glycine, serine and threonine metabolism	cpd00227	C00263	https://www.kegg.jp/kegg-bin/show_pathway?map00260/C00049%20skyblue%2Cblue/C00188%20skyblue%2Cblue/C00263%20skyblue%2Cblue/C00441%20skyblue%2Cblue/C01102%20skyblue%2Cblue/C03082%20skyblue%2Cblue/C00065%20skyblue%2Cblue/C00197%20skyblue%2Cblue/C01005%20skyblue%2Cblue/C03232%20skyblue%2Cblue/C00049%20skyblue%2Cblue/C00441%20skyblue%2Cblue/C03082%20skyblue%2Cblue/C00065%20skyblue%2Cblue/C00097%20sky…
	Bin_155	s__Sphingobium sp001899715	Amino acid metabolism	Valine, leucine and isoleucine biosynthesis	cpd00156;cpd00322	C00407;C00183	https://www.kegg.jp/kegg-bin/show_pathway?map00290/C00022%20skyblue%2Cblue/C00109%20skyblue%2Cblue/C00141%20skyblue%2Cblue/C00183%20skyblue%2Cblue/C00407%20skyblue%2Cblue/C00671%20skyblue%2Cblue/C04181%20skyblue%2Cblue/C14463%20skyblue%2Cblue/C00024%20skyblue%2Cblue/C00141%20skyblue%2Cblue/C00233%20skyblue%2Cblue/C02504%20skyblue%2Cblue/C04411%20skyblue%2Cblue/C00022%20skyblue%2Cblue/C00109%20sky…
	Bin_155	s__Sphingobium sp001899715	Amino acid metabolism	Alanine, aspartate and glutamate metabolism	cpd00199	C00232	https://www.kegg.jp/kegg-bin/show_pathway?map00250/C00025%20skyblue%2Cblue/C00042%20skyblue%2Cblue/C00334%20skyblue%2Cblue/C00232%09%23ff0000/
	Bin_155	s__Sphingobium sp001899715	Amino acid metabolism	Valine, leucine and isoleucine degradation	cpd00292	C00356	https://www.kegg.jp/kegg-bin/show_pathway?map00280/C00123%20skyblue%2Cblue/C00164%20skyblue%2Cblue/C00233%20skyblue%2Cblue/C00356%20skyblue%2Cblue/C02939%20skyblue%2Cblue/C03069%20skyblue%2Cblue/C03231%20skyblue%2Cblue/C15975%20skyblue%2Cblue/C00091%20skyblue%2Cblue/C00100%20skyblue%2Cblue/C00356%09%23ff0000/
	Bin_155	s__Sphingobium sp001899715	Biosynthesis of other secondary metabolites	Phenylpropanoid biosynthesis	cpd00321	C00406	https://www.kegg.jp/kegg-bin/show_pathway?map00940/C00079%20skyblue%2Cblue/C00082%20skyblue%2Cblue/C00406%20skyblue%2Cblue/C00079%20skyblue%2Cblue/C00406%09%23ff0000/
	Bin_155	s__Sphingobium sp001899715	Amino acid metabolism	Histidine metabolism	cpd00770	C01045	https://www.kegg.jp/kegg-bin/show_pathway?map00340/C00119%20skyblue%2Cblue/C00135%20skyblue%2Cblue/C00860%20skyblue%2Cblue/C01100%20skyblue%2Cblue/C01267%20skyblue%2Cblue/C01929%20skyblue%2Cblue/C02739%20skyblue%2Cblue/C02741%20skyblue%2Cblue/C04666%20skyblue%2Cblue/C04896%20skyblue%2Cblue/C04916%20skyblue%2Cblue/C00025%20skyblue%2Cblue/C00135%20skyblue%2Cblue/C01045%20skyblue%2Cblue/C01045%09%23…
	Bin_155	s__Sphingobium sp001899715	Lipid metabolism	Fatty acid biosynthesis	cpd11470	C05752	https://www.kegg.jp/kegg-bin/show_pathway?map00061/C00024%20skyblue%2Cblue/C00083%20skyblue%2Cblue/C05744%20skyblue%2Cblue/C01209%20skyblue%2Cblue/C03939%20skyblue%2Cblue/C05745%20skyblue%2Cblue/C04246%20skyblue%2Cblue/C05761%20skyblue%2Cblue/C05760%20skyblue%2Cblue/C05223%20skyblue%2Cblue/C05758%20skyblue%2Cblue/C05752%20skyblue%2Cblue/C05751%20skyblue%2Cblue/C05749%20skyblue%2Cblue/C05748%20sky…
	Bin_155	s__Sphingobium sp001899715	Lipid metabolism	Butanoate metabolism	cpd00292	C00356	https://www.kegg.jp/kegg-bin/show_pathway?map00650/C00024%20skyblue%2Cblue/C00164%20skyblue%2Cblue/C00332%20skyblue%2Cblue/C00356%20skyblue%2Cblue/C01089%20skyblue%2Cblue/C00356%09%23ff0000/
	Bin_155	s__Sphingobium sp001899715	Biosynthesis of other secondary metabolites	Terpenoid backbone biosynthesis	cpd00292	C00356	https://www.kegg.jp/kegg-bin/show_pathway?map00900/C00024%20skyblue%2Cblue/C00129%20skyblue%2Cblue/C00235%20skyblue%2Cblue/C00332%20skyblue%2Cblue/C00356%20skyblue%2Cblue/C00022%20skyblue%2Cblue/C00118%20skyblue%2Cblue/C00129%20skyblue%2Cblue/C00235%20skyblue%2Cblue/C11434%20skyblue%2Cblue/C11435%20skyblue%2Cblue/C11436%20skyblue%2Cblue/C11437%20skyblue%2Cblue/C11453%20skyblue%2Cblue/C11811%20sky…
	Bin_155	s__Sphingobium sp001899715	Carbohydrate metabolism	Fructose and mannose metabolism	cpd00235	C00275	https://www.kegg.jp/kegg-bin/show_pathway?map00051/C00085%20skyblue%2Cblue/C00096%20skyblue%2Cblue/C00275%20skyblue%2Cblue/C00636%20skyblue%2Cblue/C00275%09%23ff0000/
	Bin_155	s__Sphingobium sp001899715	Metabolism of cofactors and vitamins	Pantothenate and CoA biosynthesis	cpd00156	C00183	https://www.kegg.jp/kegg-bin/show_pathway?map00770/C00049%20skyblue%2Cblue/C00099%20skyblue%2Cblue/C00141%20skyblue%2Cblue/C00183%20skyblue%2Cblue/C00522%20skyblue%2Cblue/C00864%20skyblue%2Cblue/C00966%20skyblue%2Cblue/C00010%20skyblue%2Cblue/C00864%20skyblue%2Cblue/C00882%20skyblue%2Cblue/C01134%20skyblue%2Cblue/C03492%20skyblue%2Cblue/C04352%20skyblue%2Cblue/C00099%20skyblue%2Cblue/C00141%20sky…
	Bin_155	s__Sphingobium sp001899715	Metabolism of cofactors and vitamins	Thiamine metabolism	cpd14545	C15809	https://www.kegg.jp/kegg-bin/show_pathway?map00730/C00068%20skyblue%2Cblue/C00082%20skyblue%2Cblue/C01081%20skyblue%2Cblue/C03373%20skyblue%2Cblue/C04556%20skyblue%2Cblue/C04752%20skyblue%2Cblue/C11437%20skyblue%2Cblue/C15809%20skyblue%2Cblue/C20246%20skyblue%2Cblue/C00037%20skyblue%2Cblue/C00068%20skyblue%2Cblue/C01081%20skyblue%2Cblue/C03373%20skyblue%2Cblue/C04556%20skyblue%2Cblue/C04752%20sky…
	Bin_155	s__Sphingobium sp001899715	Amino acid metabolism	Arginine and proline metabolism	cpd00152;cpd00837	C01137;C00179	https://www.kegg.jp/kegg-bin/show_pathway?map00330/C00025%20skyblue%2Cblue/C00077%20skyblue%2Cblue/C00148%20skyblue%2Cblue/C01165%20skyblue%2Cblue/C03287%20skyblue%2Cblue/C03912%20skyblue%2Cblue/C00062%20skyblue%2Cblue/C00019%20skyblue%2Cblue/C00062%20skyblue%2Cblue/C00134%20skyblue%2Cblue/C00315%20skyblue%2Cblue/C00062%20skyblue%2Cblue/C00077%20skyblue%2Cblue/C00134%20skyblue%2Cblue/C00134%20sky…
	Bin_155	s__Sphingobium sp001899715	Energy metabolism	Pyruvate metabolism	cpd00130	C00149	https://www.kegg.jp/kegg-bin/show_pathway?map00620/C00011%20skyblue%2Cblue/C00036%20skyblue%2Cblue/C00074%20skyblue%2Cblue/C00149%20skyblue%2Cblue/C00011%20skyblue%2Cblue/C00022%20skyblue%2Cblue/C00074%20skyblue%2Cblue/C00149%20skyblue%2Cblue/C00011%20skyblue%2Cblue/C00022%20skyblue%2Cblue/C00036%20skyblue%2Cblue/C00074%20skyblue%2Cblue/C00149%20skyblue%2Cblue/C00149%09%23ff0000/C00149%09%23ff000…
	Bin_155	s__Sphingobium sp001899715	Energy metabolism	Energy metabolism in photosynthetic organisms	cpd00130	C00149	https://www.kegg.jp/kegg-bin/show_pathway?map00710/C00011%20skyblue%2Cblue/C00085%20skyblue%2Cblue/C00111%20skyblue%2Cblue/C00117%20skyblue%2Cblue/C00118%20skyblue%2Cblue/C00197%20skyblue%2Cblue/C00199%20skyblue%2Cblue/C00231%20skyblue%2Cblue/C00236%20skyblue%2Cblue/C00279%20skyblue%2Cblue/C05382%20skyblue%2Cblue/C00354%20skyblue%2Cblue/C00447%20skyblue%2Cblue/C00117%20skyblue%2Cblue/C00117%20sky…
	Bin_155	s__Sphingobium sp001899715	Energy metabolism	Energy metabolism pathways in prokaryotes	cpd00137;cpd00199;cpd00130	C00158;C00232;C00149	https://www.kegg.jp/kegg-bin/show_pathway?map00720/C00022%20skyblue%2Cblue/C00024%20skyblue%2Cblue/C00026%20skyblue%2Cblue/C00036%20skyblue%2Cblue/C00042%20skyblue%2Cblue/C00074%20skyblue%2Cblue/C00091%20skyblue%2Cblue/C00122%20skyblue%2Cblue/C00149%20skyblue%2Cblue/C00158%20skyblue%2Cblue/C00311%20skyblue%2Cblue/C00417%20skyblue%2Cblue/C00022%20skyblue%2Cblue/C00024%20skyblue%2Cblue/C00036%20sky…
	Bin_155	s__Sphingobium sp001899715	Energy metabolism	Energy metabolism	cpd00157;cpd00145;cpd00130	C00184;C00168;C00149	https://www.kegg.jp/kegg-bin/show_pathway?map00680/C00067%20skyblue%2Cblue/C00067%20skyblue%2Cblue/C00085%20skyblue%2Cblue/C00111%20skyblue%2Cblue/C00184%20skyblue%2Cblue/C00354%20skyblue%2Cblue/C00036%20skyblue%2Cblue/C00037%20skyblue%2Cblue/C00048%20skyblue%2Cblue/C00065%20skyblue%2Cblue/C00074%20skyblue%2Cblue/C00149%20skyblue%2Cblue/C00168%20skyblue%2Cblue/C00258%20skyblue%2Cblue/C00631%20sky…
	Bin_155	s__Sphingobium sp001899715	Xenobiotics biodegradation	Xylene degradation	cpd00461	C00596	https://www.kegg.jp/kegg-bin/show_pathway?map00622/C00596%20skyblue%2Cblue/C00596%09%23ff0000/
	Bin_155	s__Sphingobium sp001899715	Xenobiotics biodegradation	Dioxin degradation	cpd00461	C00596	https://www.kegg.jp/kegg-bin/show_pathway?map00621/C00180%20skyblue%2Cblue/C00596%20skyblue%2Cblue/C00108%20skyblue%2Cblue/C00596%20skyblue%2Cblue/C00596%09%23ff0000/C00596%09%23ff0000/
	Bin_155	s__Sphingobium sp001899715	Xenobiotics biodegradation	Phenylalanine metabolism	cpd00461	C00596	https://www.kegg.jp/kegg-bin/show_pathway?map00360/C00024%20skyblue%2Cblue/C00084%20skyblue%2Cblue/C00596%20skyblue%2Cblue/C03589%20skyblue%2Cblue/C00024%20skyblue%2Cblue/C00091%20skyblue%2Cblue/C02232%20skyblue%2Cblue/C14145%20skyblue%2Cblue/C00596%09%23ff0000/
	Bin_155	s__Sphingobium sp001899715	Nucleotide metabolism	Purine metabolism	cpd09027	C12248	https://www.kegg.jp/kegg-bin/show_pathway?map00230/C00064%20skyblue%2Cblue/C00119%20skyblue%2Cblue/C00130%20skyblue%2Cblue/C03090%20skyblue%2Cblue/C03373%20skyblue%2Cblue/C03838%20skyblue%2Cblue/C04376%20skyblue%2Cblue/C04640%20skyblue%2Cblue/C04677%20skyblue%2Cblue/C04734%20skyblue%2Cblue/C04751%20skyblue%2Cblue/C04823%20skyblue%2Cblue/C15667%20skyblue%2Cblue/C00002%20skyblue%2Cblue/C00008%20sky…
	Bin_155	s__Sphingobium sp001899715	Xenobiotics biodegradation	Benzoate degradation	cpd00461	C00596	https://www.kegg.jp/kegg-bin/show_pathway?map00362/C00090%20skyblue%2Cblue/C00180%20skyblue%2Cblue/C02923%20skyblue%2Cblue/C06321%20skyblue%2Cblue/C06730%20skyblue%2Cblue/C00090%20skyblue%2Cblue/C00846%20skyblue%2Cblue/C03586%20skyblue%2Cblue/C00022%20skyblue%2Cblue/C00024%20skyblue%2Cblue/C00084%20skyblue%2Cblue/C00090%20skyblue%2Cblue/C00100%20skyblue%2Cblue/C00479%20skyblue%2Cblue/C00596%20sky…
	Bin_155	s__Sphingobium sp001899715	Energy metabolism	Energy metabolism	cpd00268	C00320	https://www.kegg.jp/kegg-bin/show_pathway?map00920/C00053%20skyblue%2Cblue/C00094%20skyblue%2Cblue/C00224%20skyblue%2Cblue/C00283%20skyblue%2Cblue/C00094%20skyblue%2Cblue/C00224%20skyblue%2Cblue/C00283%20skyblue%2Cblue/C00320%09%23ff0000/
	Bin_155	s__Sphingobium sp001899715	Biosynthesis of other secondary metabolites	Penicillin and cephalosporin biosynthesis	cpd00156	C00183	https://www.kegg.jp/kegg-bin/show_pathway?map00311/C00097%20skyblue%2Cblue/C00183%20skyblue%2Cblue/C00097%20skyblue%2Cblue/C00183%20skyblue%2Cblue/C00183%09%23ff0000/C00183%09%23ff0000/
	Bin_155	s__Sphingobium sp001899715	Metabolism of cofactors and vitamins	Nicotinate and nicotinamide metabolism	cpd00199	C00232	https://www.kegg.jp/kegg-bin/show_pathway?map00760/C00003%20skyblue%2Cblue/C00049%20skyblue%2Cblue/C00857%20skyblue%2Cblue/C01185%20skyblue%2Cblue/C03722%20skyblue%2Cblue/C05840%20skyblue%2Cblue/C00122%20skyblue%2Cblue/C00253%20skyblue%2Cblue/C00232%09%23ff0000/C00232%09%23ff0000/
	Bin_155	s__Sphingobium sp001899715	Metabolism of cofactors and vitamins	Folate biosynthesis	cpd21090	C19848	https://www.kegg.jp/kegg-bin/show_pathway?map00790/C00044%20skyblue%2Cblue/C00101%20skyblue%2Cblue/C00415%20skyblue%2Cblue/C00921%20skyblue%2Cblue/C01300%20skyblue%2Cblue/C04807%20skyblue%2Cblue/C04874%20skyblue%2Cblue/C04895%20skyblue%2Cblue/C05922%20skyblue%2Cblue/C05923%20skyblue%2Cblue/C06148%20skyblue%2Cblue/C00044%20skyblue%2Cblue/C00101%20skyblue%2Cblue/C00415%20skyblue%2Cblue/C00921%20sky…
	Bin_155	s__Sphingobium sp001899715	Metabolism of cofactors and vitamins	Lipoic acid metabolism	cpd11470	C05752	https://www.kegg.jp/kegg-bin/show_pathway?map00785/C05752%20skyblue%2Cblue/C05752%20skyblue%2Cblue/C05752%20skyblue%2Cblue/C01944%20skyblue%2Cblue/C05752%09%23ff0000/C05752%09%23ff0000/C05752%09%23ff0000/
	Bin_155	s__Sphingobium sp001899715	Amino acid metabolism	D-Amino acid metabolism	cpd00340	C00433	https://www.kegg.jp/kegg-bin/show_pathway?map00470/C00062%20skyblue%2Cblue/C00026%20skyblue%2Cblue/C01157%20skyblue%2Cblue/C00135%20skyblue%2Cblue/C00433%09%23ff0000/"
4	Bin_167	Tahibacter sp001725155	Carbohydrate metabolism	Glycolysis / Gluconeogenesis	cpd00482	C00631	https://www.kegg.jp/kegg-bin/show_pathway?map00010/C00022%20skyblue%2Cblue/C00074%20skyblue%2Cblue/C00085%20skyblue%2Cblue/C00111%20skyblue%2Cblue/C00118%20skyblue%2Cblue/C00197%20skyblue%2Cblue/C00236%20skyblue%2Cblue/C00354%20skyblue%2Cblue/C00631%20skyblue%2Cblue/C00022%20skyblue%2Cblue/C00074%20skyblue%2Cblue/C00111%20skyblue%2Cblue/C00118%20skyblue%2Cblue/C00197%20skyblue%2Cblue/C00236%20sky…
	Bin_167	Tahibacter sp001725155	Carbohydrate metabolism	Pentose phosphate pathway	cpd00176;cpd00055;cpd00863	C01172;C00067;C00204	https://www.kegg.jp/kegg-bin/show_pathway?map00030/C00085%20skyblue%2Cblue/C00117%20skyblue%2Cblue/C00118%20skyblue%2Cblue/C00199%20skyblue%2Cblue/C00231%20skyblue%2Cblue/C00279%20skyblue%2Cblue/C05382%20skyblue%2Cblue/C00345%20skyblue%2Cblue/C01172%20skyblue%2Cblue/C01236%20skyblue%2Cblue/C00117%20skyblue%2Cblue/C00119%20skyblue%2Cblue/C00199%20skyblue%2Cblue/C00345%20skyblue%2Cblue/C01172%20sky…
	Bin_167	Tahibacter sp001725155	Carbohydrate metabolism	Citrate cycle (TCA cycle)	cpd00137;cpd00130	C00158;C00149	https://www.kegg.jp/kegg-bin/show_pathway?map00020/C00024%20skyblue%2Cblue/C00026%20skyblue%2Cblue/C00036%20skyblue%2Cblue/C00042%20skyblue%2Cblue/C00091%20skyblue%2Cblue/C00122%20skyblue%2Cblue/C00149%20skyblue%2Cblue/C00158%20skyblue%2Cblue/C00311%20skyblue%2Cblue/C00024%20skyblue%2Cblue/C00026%20skyblue%2Cblue/C00036%20skyblue%2Cblue/C00158%20skyblue%2Cblue/C00311%20skyblue%2Cblue/C00026%20sky…
	Bin_167	Tahibacter sp001725155	Carbohydrate metabolism	Glyoxylate and dicarboxylate metabolism	cpd00137;cpd00130	C00158;C00149	https://www.kegg.jp/kegg-bin/show_pathway?map00630/C00024%20skyblue%2Cblue/C00036%20skyblue%2Cblue/C00048%20skyblue%2Cblue/C00149%20skyblue%2Cblue/C00158%20skyblue%2Cblue/C00311%20skyblue%2Cblue/C00417%20skyblue%2Cblue/C00024%20skyblue%2Cblue/C00048%20skyblue%2Cblue/C00091%20skyblue%2Cblue/C00100%20skyblue%2Cblue/C00149%20skyblue%2Cblue/C00332%20skyblue%2Cblue/C00877%20skyblue%2Cblue/C01213%20sky…
	Bin_167	Tahibacter sp001725155	Carbohydrate metabolism	beta-Alanine metabolism	cpd00191	C00222	https://www.kegg.jp/kegg-bin/show_pathway?map00410/C00024%20skyblue%2Cblue/C00100%20skyblue%2Cblue/C00222%20skyblue%2Cblue/C00894%20skyblue%2Cblue/C00222%09%23ff0000/
	Bin_167	Tahibacter sp001725155	Amino acid metabolism	Cysteine and methionine metabolism	cpd00227;cpd00722	C00263;C00979	https://www.kegg.jp/kegg-bin/show_pathway?map00270/C00049%20skyblue%2Cblue/C00073%20skyblue%2Cblue/C00155%20skyblue%2Cblue/C00263%20skyblue%2Cblue/C00441%20skyblue%2Cblue/C01118%20skyblue%2Cblue/C03082%20skyblue%2Cblue/C02291%20skyblue%2Cblue/C00065%20skyblue%2Cblue/C00097%20skyblue%2Cblue/C00283%20skyblue%2Cblue/C00019%20skyblue%2Cblue/C00073%20skyblue%2Cblue/C00170%20skyblue%2Cblue/C01137%20sky…
	Bin_167	Tahibacter sp001725155	Amino acid metabolism	Glycine, serine and threonine metabolism	cpd00227;cpd00098	C00263;C00114	https://www.kegg.jp/kegg-bin/show_pathway?map00260/C00049%20skyblue%2Cblue/C00188%20skyblue%2Cblue/C00263%20skyblue%2Cblue/C00441%20skyblue%2Cblue/C01102%20skyblue%2Cblue/C03082%20skyblue%2Cblue/C00065%20skyblue%2Cblue/C00197%20skyblue%2Cblue/C01005%20skyblue%2Cblue/C03232%20skyblue%2Cblue/C00049%20skyblue%2Cblue/C00441%20skyblue%2Cblue/C03082%20skyblue%2Cblue/C00065%20skyblue%2Cblue/C00097%20sky…
	Bin_167	Tahibacter sp001725155	Amino acid metabolism	Valine, leucine and isoleucine degradation	cpd00292	C00356	https://www.kegg.jp/kegg-bin/show_pathway?map00280/C00123%20skyblue%2Cblue/C00164%20skyblue%2Cblue/C00233%20skyblue%2Cblue/C00356%20skyblue%2Cblue/C02939%20skyblue%2Cblue/C03069%20skyblue%2Cblue/C03231%20skyblue%2Cblue/C15975%20skyblue%2Cblue/C00091%20skyblue%2Cblue/C00100%20skyblue%2Cblue/C01213%20skyblue%2Cblue/C00356%09%23ff0000/
	Bin_167	Tahibacter sp001725155	Amino acid metabolism	Tryptophan metabolism	cpd00275	C00328	https://www.kegg.jp/kegg-bin/show_pathway?map00380/C00078%20skyblue%2Cblue/C00078%20skyblue%2Cblue/C00328%20skyblue%2Cblue/C00632%20skyblue%2Cblue/C02700%20skyblue%2Cblue/C03227%20skyblue%2Cblue/C04409%20skyblue%2Cblue/C00078%20skyblue%2Cblue/C00003%20skyblue%2Cblue/C00078%20skyblue%2Cblue/C00328%20skyblue%2Cblue/C00632%20skyblue%2Cblue/C00857%20skyblue%2Cblue/C01185%20skyblue%2Cblue/C02700%20sky…
	Bin_167	Tahibacter sp001725155	Carbohydrate metabolism	Pentose and glucuronate interconversions	z	C00204	https://www.kegg.jp/kegg-bin/show_pathway?map00040/C00029%20skyblue%2Cblue/C00167%20skyblue%2Cblue/C00231%20skyblue%2Cblue/C00022%20skyblue%2Cblue/C00118%20skyblue%2Cblue/C00204%20skyblue%2Cblue/C04442%20skyblue%2Cblue/C00029%20skyblue%2Cblue/C00103%20skyblue%2Cblue/C00167%20skyblue%2Cblue/C00116%20skyblue%2Cblue/C00022%20skyblue%2Cblue/C00118%20skyblue%2Cblue/C00204%20skyblue%2Cblue/C04442%20sky…
	Bin_167	Tahibacter sp001725155	Lipid metabolism	Fatty acid biosynthesis	cpd11464	C05745	https://www.kegg.jp/kegg-bin/show_pathway?map00061/C00024%20skyblue%2Cblue/C00083%20skyblue%2Cblue/C05744%20skyblue%2Cblue/C01209%20skyblue%2Cblue/C03939%20skyblue%2Cblue/C05745%20skyblue%2Cblue/C04246%20skyblue%2Cblue/C05761%20skyblue%2Cblue/C05760%20skyblue%2Cblue/C05223%20skyblue%2Cblue/C05758%20skyblue%2Cblue/C05752%20skyblue%2Cblue/C05751%20skyblue%2Cblue/C05749%20skyblue%2Cblue/C05748%20sky…
	Bin_167	Tahibacter sp001725155	Lipid metabolism	Butanoate metabolism	cpd00292	C00356	https://www.kegg.jp/kegg-bin/show_pathway?map00650/C00024%20skyblue%2Cblue/C00164%20skyblue%2Cblue/C00332%20skyblue%2Cblue/C00356%20skyblue%2Cblue/C01089%20skyblue%2Cblue/C00356%09%23ff0000/
	Bin_167	Tahibacter sp001725155	Lipid metabolism	Glycerophospholipid metabolism	cpd00098	C00114	https://www.kegg.jp/kegg-bin/show_pathway?map00564/C00114%20skyblue%2Cblue/C00114%09%23ff0000/
	Bin_167	Tahibacter sp001725155	Biosynthesis of other secondary metabolites	Terpenoid backbone biosynthesis	cpd00292	C00356	https://www.kegg.jp/kegg-bin/show_pathway?map00900/C00024%20skyblue%2Cblue/C00129%20skyblue%2Cblue/C00235%20skyblue%2Cblue/C00332%20skyblue%2Cblue/C00356%20skyblue%2Cblue/C00022%20skyblue%2Cblue/C00118%20skyblue%2Cblue/C00129%20skyblue%2Cblue/C00235%20skyblue%2Cblue/C11434%20skyblue%2Cblue/C11435%20skyblue%2Cblue/C11436%20skyblue%2Cblue/C11437%20skyblue%2Cblue/C11453%20skyblue%2Cblue/C11811%20sky…
	Bin_167	Tahibacter sp001725155	Metabolism of cofactors and vitamins	Ubiquinone and other terpenoid-quinone biosynthesis	cpd00136	C00156	https://www.kegg.jp/kegg-bin/show_pathway?map00130/C00544%20skyblue%2Cblue/C00251%20skyblue%2Cblue/C00885%20skyblue%2Cblue/C02730%20skyblue%2Cblue/C03160%20skyblue%2Cblue/C03657%20skyblue%2Cblue/C05817%20skyblue%2Cblue/C16519%20skyblue%2Cblue/C00156%20skyblue%2Cblue/C00251%20skyblue%2Cblue/C00156%20skyblue%2Cblue/C00251%20skyblue%2Cblue/C00251%20skyblue%2Cblue/C00251%20skyblue%2Cblue/C00885%20sky…
	Bin_167	Tahibacter sp001725155	Metabolism of cofactors and vitamins	Thiamine metabolism	cpd14545	C15809	https://www.kegg.jp/kegg-bin/show_pathway?map00730/C00068%20skyblue%2Cblue/C00082%20skyblue%2Cblue/C01081%20skyblue%2Cblue/C03373%20skyblue%2Cblue/C04556%20skyblue%2Cblue/C04752%20skyblue%2Cblue/C11437%20skyblue%2Cblue/C15809%20skyblue%2Cblue/C20246%20skyblue%2Cblue/C00037%20skyblue%2Cblue/C00068%20skyblue%2Cblue/C01081%20skyblue%2Cblue/C03373%20skyblue%2Cblue/C04556%20skyblue%2Cblue/C04752%20sky…
	Bin_167	Tahibacter sp001725155	Energy metabolism	Pyruvate metabolism	cpd00130	C00149	https://www.kegg.jp/kegg-bin/show_pathway?map00620/C00011%20skyblue%2Cblue/C00036%20skyblue%2Cblue/C00074%20skyblue%2Cblue/C00149%20skyblue%2Cblue/C00011%20skyblue%2Cblue/C00022%20skyblue%2Cblue/C00074%20skyblue%2Cblue/C00149%20skyblue%2Cblue/C00011%20skyblue%2Cblue/C00022%20skyblue%2Cblue/C00036%20skyblue%2Cblue/C00074%20skyblue%2Cblue/C00149%20skyblue%2Cblue/C00149%09%23ff0000/C00149%09%23ff000…
	Bin_167	Tahibacter sp001725155	Energy metabolism	Energy metabolism in photosynthetic organisms	cpd00130	C00149	https://www.kegg.jp/kegg-bin/show_pathway?map00710/C00011%20skyblue%2Cblue/C00085%20skyblue%2Cblue/C00111%20skyblue%2Cblue/C00117%20skyblue%2Cblue/C00118%20skyblue%2Cblue/C00197%20skyblue%2Cblue/C00199%20skyblue%2Cblue/C00231%20skyblue%2Cblue/C00236%20skyblue%2Cblue/C00279%20skyblue%2Cblue/C05382%20skyblue%2Cblue/C00354%20skyblue%2Cblue/C00447%20skyblue%2Cblue/C00117%20skyblue%2Cblue/C00117%20sky…
	Bin_167	Tahibacter sp001725155	Energy metabolism	Energy metabolism pathways in prokaryotes	cpd00137;cpd00191;cpd00130	C00222;C00158;C00149	https://www.kegg.jp/kegg-bin/show_pathway?map00720/C00022%20skyblue%2Cblue/C00024%20skyblue%2Cblue/C00026%20skyblue%2Cblue/C00036%20skyblue%2Cblue/C00042%20skyblue%2Cblue/C00074%20skyblue%2Cblue/C00091%20skyblue%2Cblue/C00122%20skyblue%2Cblue/C00149%20skyblue%2Cblue/C00158%20skyblue%2Cblue/C00311%20skyblue%2Cblue/C00417%20skyblue%2Cblue/C00022%20skyblue%2Cblue/C00024%20skyblue%2Cblue/C00036%20sky…
	Bin_167	Tahibacter sp001725155	Energy metabolism	Energy metabolism	cpd00055;cpd00482;cpd00130	C00067;C00631;C00149	https://www.kegg.jp/kegg-bin/show_pathway?map00680/C00067%20skyblue%2Cblue/C00132%20skyblue%2Cblue/C00067%20skyblue%2Cblue/C00085%20skyblue%2Cblue/C00111%20skyblue%2Cblue/C00184%20skyblue%2Cblue/C00354%20skyblue%2Cblue/C00036%20skyblue%2Cblue/C00037%20skyblue%2Cblue/C00048%20skyblue%2Cblue/C00065%20skyblue%2Cblue/C00074%20skyblue%2Cblue/C00149%20skyblue%2Cblue/C00258%20skyblue%2Cblue/C00631%20sky…
	Bin_167	Tahibacter sp001725155	Xenobiotics biodegradation	Xylene degradation	cpd00461	C00596	https://www.kegg.jp/kegg-bin/show_pathway?map00622/C00596%09%23ff0000/
	Bin_167	Tahibacter sp001725155	Xenobiotics biodegradation	Dioxin degradation	cpd00461	C00596	https://www.kegg.jp/kegg-bin/show_pathway?map00621/C00180%20skyblue%2Cblue/C00108%20skyblue%2Cblue/C00596%09%23ff0000/C00596%09%23ff0000/
	Bin_167	Tahibacter sp001725155	Xenobiotics biodegradation	Phenylalanine metabolism	cpd00461	C00596	https://www.kegg.jp/kegg-bin/show_pathway?map00360/C00024%20skyblue%2Cblue/C00084%20skyblue%2Cblue/C03589%20skyblue%2Cblue/C00024%20skyblue%2Cblue/C00091%20skyblue%2Cblue/C02232%20skyblue%2Cblue/C14145%20skyblue%2Cblue/C00596%09%23ff0000/
	Bin_167	Tahibacter sp001725155	Xenobiotics biodegradation	Benzoate degradation	cpd00630;cpd00461	C00596;C00846	https://www.kegg.jp/kegg-bin/show_pathway?map00362/C00180%20skyblue%2Cblue/C00846%20skyblue%2Cblue/C00022%20skyblue%2Cblue/C00024%20skyblue%2Cblue/C00084%20skyblue%2Cblue/C00100%20skyblue%2Cblue/C00479%20skyblue%2Cblue/C03589%20skyblue%2Cblue/C00846%09%23ff0000/C00596%09%23ff0000/
	Bin_167	Tahibacter sp001725155	Biosynthesis of other secondary metabolites	Biosynthesis of various antibiotics	cpd00722	C00979	https://www.kegg.jp/kegg-bin/show_pathway?map00998/C00062%20skyblue%2Cblue/C00065%20skyblue%2Cblue/C00077%20skyblue%2Cblue/C00254%20skyblue%2Cblue/C00448%20skyblue%2Cblue/C00108%20skyblue%2Cblue/C00092%20skyblue%2Cblue/C00002%20skyblue%2Cblue/C00082%20skyblue%2Cblue/C00061%20skyblue%2Cblue/C00074%20skyblue%2Cblue/C00979%09%23ff0000/
	Bin_167	Tahibacter sp001725155	Metabolism of cofactors and vitamins	Folate biosynthesis	cpd21090	C19848	https://www.kegg.jp/kegg-bin/show_pathway?map00790/C00044%20skyblue%2Cblue/C00101%20skyblue%2Cblue/C00415%20skyblue%2Cblue/C00921%20skyblue%2Cblue/C01300%20skyblue%2Cblue/C04807%20skyblue%2Cblue/C04874%20skyblue%2Cblue/C04895%20skyblue%2Cblue/C05922%20skyblue%2Cblue/C05923%20skyblue%2Cblue/C06148%20skyblue%2Cblue/C00044%20skyblue%2Cblue/C00101%20skyblue%2Cblue/C00415%20skyblue%2Cblue/C00921%20sky…
	Bin_167	Tahibacter sp001725155	Metabolism of cofactors and vitamins	Riboflavin metabolism	cpd15807	C18910	https://www.kegg.jp/kegg-bin/show_pathway?map00740/C00016%20skyblue%2Cblue/C00044%20skyblue%2Cblue/C00061%20skyblue%2Cblue/C00199%20skyblue%2Cblue/C00255%20skyblue%2Cblue/C01268%20skyblue%2Cblue/C01304%20skyblue%2Cblue/C04332%20skyblue%2Cblue/C04454%20skyblue%2Cblue/C04732%20skyblue%2Cblue/C15556%20skyblue%2Cblue/C00016%20skyblue%2Cblue/C00044%20skyblue%2Cblue/C00061%20skyblue%2Cblue/C00199%20sky…
	Bin_167	Tahibacter sp001725155	Nucleotide metabolism	Pyrimidine metabolism	cpd00191	C00222	https://www.kegg.jp/kegg-bin/show_pathway?map00240/C00099%20skyblue%2Cblue/C00106%20skyblue%2Cblue/C00178%20skyblue%2Cblue/C00429%20skyblue%2Cblue/C02642%20skyblue%2Cblue/C00064%20skyblue%2Cblue/C00105%20skyblue%2Cblue/C00119%20skyblue%2Cblue/C00169%20skyblue%2Cblue/C00295%20skyblue%2Cblue/C00337%20skyblue%2Cblue/C00438%20skyblue%2Cblue/C01103%20skyblue%2Cblue/C00015%20skyblue%2Cblue/C00063%20sky…
	Bin_167	Tahibacter sp001725155	Amino acid metabolism	D-Amino acid metabolism	cpd00851	C01157	https://www.kegg.jp/kegg-bin/show_pathway?map00470/C00062%20skyblue%2Cblue/C00026%20skyblue%2Cblue/C00433%20skyblue%2Cblue/C04282%20skyblue%2Cblue/C00135%20skyblue%2Cblue/C01157%09%23ff0000/
5	Bin_176	Nitrosospira sp001899235	Carbohydrate metabolism	Pentose phosphate pathway	cpd00176;cpd00055;cpd00863	C01172;C00067;C00204	https://www.kegg.jp/kegg-bin/show_pathway?map00030/C00085%20skyblue%2Cblue/C00117%20skyblue%2Cblue/C00118%20skyblue%2Cblue/C00199%20skyblue%2Cblue/C00231%20skyblue%2Cblue/C00279%20skyblue%2Cblue/C05382%20skyblue%2Cblue/C00345%20skyblue%2Cblue/C01172%20skyblue%2Cblue/C01236%20skyblue%2Cblue/C00117%20skyblue%2Cblue/C00119%20skyblue%2Cblue/C00199%20skyblue%2Cblue/C00345%20skyblue%2Cblue/C01172%20sky…
	Bin_176	Nitrosospira sp001899235	Carbohydrate metabolism	Citrate cycle (TCA cycle)	cpd00130	C00149	https://www.kegg.jp/kegg-bin/show_pathway?map00020/C00024%20skyblue%2Cblue/C00026%20skyblue%2Cblue/C00036%20skyblue%2Cblue/C00042%20skyblue%2Cblue/C00091%20skyblue%2Cblue/C00122%20skyblue%2Cblue/C00149%20skyblue%2Cblue/C00158%20skyblue%2Cblue/C00311%20skyblue%2Cblue/C00024%20skyblue%2Cblue/C00026%20skyblue%2Cblue/C00036%20skyblue%2Cblue/C00158%20skyblue%2Cblue/C00311%20skyblue%2Cblue/C00026%20sky…
	Bin_176	Nitrosospira sp001899235	Carbohydrate metabolism	Glyoxylate and dicarboxylate metabolism	cpd00130	C00149	https://www.kegg.jp/kegg-bin/show_pathway?map00630/C00024%20skyblue%2Cblue/C00036%20skyblue%2Cblue/C00048%20skyblue%2Cblue/C00149%20skyblue%2Cblue/C00158%20skyblue%2Cblue/C00311%20skyblue%2Cblue/C00417%20skyblue%2Cblue/C00024%20skyblue%2Cblue/C00048%20skyblue%2Cblue/C00091%20skyblue%2Cblue/C00100%20skyblue%2Cblue/C00149%20skyblue%2Cblue/C00332%20skyblue%2Cblue/C00877%20skyblue%2Cblue/C04348%20sky…
	Bin_176	Nitrosospira sp001899235	Amino acid metabolism	Cysteine and methionine metabolism	cpd00227;cpd00837	C01137;C00263	https://www.kegg.jp/kegg-bin/show_pathway?map00270/C00049%20skyblue%2Cblue/C00073%20skyblue%2Cblue/C00155%20skyblue%2Cblue/C00263%20skyblue%2Cblue/C00441%20skyblue%2Cblue/C01118%20skyblue%2Cblue/C03082%20skyblue%2Cblue/C02291%20skyblue%2Cblue/C00065%20skyblue%2Cblue/C00097%20skyblue%2Cblue/C00283%20skyblue%2Cblue/C00979%20skyblue%2Cblue/C00019%20skyblue%2Cblue/C00073%20skyblue%2Cblue/C00170%20sky…
	Bin_176	Nitrosospira sp001899235	Amino acid metabolism	Glycine, serine and threonine metabolism	cpd00227	C00263	https://www.kegg.jp/kegg-bin/show_pathway?map00260/C00049%20skyblue%2Cblue/C00188%20skyblue%2Cblue/C00263%20skyblue%2Cblue/C00441%20skyblue%2Cblue/C01102%20skyblue%2Cblue/C03082%20skyblue%2Cblue/C00065%20skyblue%2Cblue/C00197%20skyblue%2Cblue/C01005%20skyblue%2Cblue/C03232%20skyblue%2Cblue/C00049%20skyblue%2Cblue/C00441%20skyblue%2Cblue/C03082%20skyblue%2Cblue/C00065%20skyblue%2Cblue/C00097%20sky…
	Bin_176	Nitrosospira sp001899235	Amino acid metabolism	Valine, leucine and isoleucine biosynthesis	cpd00156;cpd00322	C00407;C00183	https://www.kegg.jp/kegg-bin/show_pathway?map00290/C00022%20skyblue%2Cblue/C00109%20skyblue%2Cblue/C00141%20skyblue%2Cblue/C00183%20skyblue%2Cblue/C00407%20skyblue%2Cblue/C00671%20skyblue%2Cblue/C04181%20skyblue%2Cblue/C14463%20skyblue%2Cblue/C00024%20skyblue%2Cblue/C00141%20skyblue%2Cblue/C00233%20skyblue%2Cblue/C02504%20skyblue%2Cblue/C04411%20skyblue%2Cblue/C00022%20skyblue%2Cblue/C00109%20sky…
	Bin_176	Nitrosospira sp001899235	Amino acid metabolism	Alanine, aspartate and glutamate metabolism	cpd00199	C00232	https://www.kegg.jp/kegg-bin/show_pathway?map00250/C00025%20skyblue%2Cblue/C00042%20skyblue%2Cblue/C00334%20skyblue%2Cblue/C00232%09%23ff0000/
	Bin_176	Nitrosospira sp001899235	Amino acid metabolism	Valine, leucine and isoleucine degradation	cpd00142	C00164	https://www.kegg.jp/kegg-bin/show_pathway?map00280/C00123%20skyblue%2Cblue/C00233%20skyblue%2Cblue/C02939%20skyblue%2Cblue/C15975%20skyblue%2Cblue/C00091%20skyblue%2Cblue/C00100%20skyblue%2Cblue/C00164%09%23ff0000/
	Bin_176	Nitrosospira sp001899235	Amino acid metabolism	Tyrosine metabolism	cpd00142	C00164	https://www.kegg.jp/kegg-bin/show_pathway?map00350/C00082%20skyblue%2Cblue/C00082%20skyblue%2Cblue/C00082%20skyblue%2Cblue/C00122%20skyblue%2Cblue/C01179%20skyblue%2Cblue/C00164%09%23ff0000/
	Bin_176	Nitrosospira sp001899235	Carbohydrate metabolism	Pentose and glucuronate interconversions	cpd00176	C00204	https://www.kegg.jp/kegg-bin/show_pathway?map00040/C00029%20skyblue%2Cblue/C00231%20skyblue%2Cblue/C00022%20skyblue%2Cblue/C00118%20skyblue%2Cblue/C04442%20skyblue%2Cblue/C00029%20skyblue%2Cblue/C00103%20skyblue%2Cblue/C00116%20skyblue%2Cblue/C00022%20skyblue%2Cblue/C00118%20skyblue%2Cblue/C04442%20skyblue%2Cblue/C00204%09%23ff0000/C00204%09%23ff0000/
	Bin_176	Nitrosospira sp001899235	Lipid metabolism	Fatty acid biosynthesis	cpd11464;cpd11470	C05752;C05745	https://www.kegg.jp/kegg-bin/show_pathway?map00061/C00024%20skyblue%2Cblue/C00083%20skyblue%2Cblue/C05744%20skyblue%2Cblue/C01209%20skyblue%2Cblue/C03939%20skyblue%2Cblue/C05745%20skyblue%2Cblue/C04246%20skyblue%2Cblue/C05761%20skyblue%2Cblue/C05760%20skyblue%2Cblue/C05223%20skyblue%2Cblue/C05758%20skyblue%2Cblue/C05752%20skyblue%2Cblue/C05751%20skyblue%2Cblue/C05749%20skyblue%2Cblue/C05748%20sky…
	Bin_176	Nitrosospira sp001899235	Lipid metabolism	Butanoate metabolism	cpd00142	C00164	https://www.kegg.jp/kegg-bin/show_pathway?map00650/C00024%20skyblue%2Cblue/C00332%20skyblue%2Cblue/C00164%09%23ff0000/
	Bin_176	Nitrosospira sp001899235	Metabolism of cofactors and vitamins	Ubiquinone and other terpenoid-quinone biosynthesis	cpd00136	C00156	https://www.kegg.jp/kegg-bin/show_pathway?map00130/C00251%20skyblue%2Cblue/C00885%20skyblue%2Cblue/C02730%20skyblue%2Cblue/C03160%20skyblue%2Cblue/C03657%20skyblue%2Cblue/C05817%20skyblue%2Cblue/C16519%20skyblue%2Cblue/C00156%20skyblue%2Cblue/C00251%20skyblue%2Cblue/C00156%20skyblue%2Cblue/C00251%20skyblue%2Cblue/C00251%20skyblue%2Cblue/C00251%20skyblue%2Cblue/C00885%20skyblue%2Cblue/C02730%20sky…
	Bin_176	Nitrosospira sp001899235	Metabolism of cofactors and vitamins	Pantothenate and CoA biosynthesis	cpd00156	C00183	https://www.kegg.jp/kegg-bin/show_pathway?map00770/C00049%20skyblue%2Cblue/C00099%20skyblue%2Cblue/C00141%20skyblue%2Cblue/C00183%20skyblue%2Cblue/C00522%20skyblue%2Cblue/C00864%20skyblue%2Cblue/C00966%20skyblue%2Cblue/C00010%20skyblue%2Cblue/C00864%20skyblue%2Cblue/C00882%20skyblue%2Cblue/C01134%20skyblue%2Cblue/C03492%20skyblue%2Cblue/C04352%20skyblue%2Cblue/C00099%20skyblue%2Cblue/C00141%20sky…
	Bin_176	Nitrosospira sp001899235	Amino acid metabolism	Arginine and proline metabolism	cpd00837	C01137	https://www.kegg.jp/kegg-bin/show_pathway?map00330/C00025%20skyblue%2Cblue/C00077%20skyblue%2Cblue/C00148%20skyblue%2Cblue/C01165%20skyblue%2Cblue/C03287%20skyblue%2Cblue/C03912%20skyblue%2Cblue/C00062%20skyblue%2Cblue/C00019%20skyblue%2Cblue/C00062%20skyblue%2Cblue/C00134%20skyblue%2Cblue/C00315%20skyblue%2Cblue/C00062%20skyblue%2Cblue/C00077%20skyblue%2Cblue/C00134%20skyblue%2Cblue/C00134%20sky…
	Bin_176	Nitrosospira sp001899235	Energy metabolism	Pyruvate metabolism	cpd00130	C00149	https://www.kegg.jp/kegg-bin/show_pathway?map00620/C00011%20skyblue%2Cblue/C00036%20skyblue%2Cblue/C00074%20skyblue%2Cblue/C00149%20skyblue%2Cblue/C00011%20skyblue%2Cblue/C00022%20skyblue%2Cblue/C00074%20skyblue%2Cblue/C00149%20skyblue%2Cblue/C00011%20skyblue%2Cblue/C00022%20skyblue%2Cblue/C00036%20skyblue%2Cblue/C00074%20skyblue%2Cblue/C00149%20skyblue%2Cblue/C00149%09%23ff0000/C00149%09%23ff000…
	Bin_176	Nitrosospira sp001899235	Energy metabolism	Energy metabolism in photosynthetic organisms	cpd00130	C00149	https://www.kegg.jp/kegg-bin/show_pathway?map00710/C00011%20skyblue%2Cblue/C00085%20skyblue%2Cblue/C00111%20skyblue%2Cblue/C00117%20skyblue%2Cblue/C00118%20skyblue%2Cblue/C00197%20skyblue%2Cblue/C00199%20skyblue%2Cblue/C00231%20skyblue%2Cblue/C00236%20skyblue%2Cblue/C00279%20skyblue%2Cblue/C05382%20skyblue%2Cblue/C00354%20skyblue%2Cblue/C00447%20skyblue%2Cblue/C01182%20skyblue%2Cblue/C00117%20sky…
	Bin_176	Nitrosospira sp001899235	Energy metabolism	Energy metabolism pathways in prokaryotes	cpd00199;cpd00130	C00232;C00149	https://www.kegg.jp/kegg-bin/show_pathway?map00720/C00022%20skyblue%2Cblue/C00024%20skyblue%2Cblue/C00026%20skyblue%2Cblue/C00036%20skyblue%2Cblue/C00042%20skyblue%2Cblue/C00074%20skyblue%2Cblue/C00091%20skyblue%2Cblue/C00122%20skyblue%2Cblue/C00149%20skyblue%2Cblue/C00158%20skyblue%2Cblue/C00311%20skyblue%2Cblue/C00417%20skyblue%2Cblue/C00022%20skyblue%2Cblue/C00024%20skyblue%2Cblue/C00036%20sky…
	Bin_176	Nitrosospira sp001899235	Energy metabolism	Energy metabolism	cpd00055;cpd00130	C00067;C00149	https://www.kegg.jp/kegg-bin/show_pathway?map00680/C00067%20skyblue%2Cblue/C00132%20skyblue%2Cblue/C00067%20skyblue%2Cblue/C00085%20skyblue%2Cblue/C00111%20skyblue%2Cblue/C00184%20skyblue%2Cblue/C00354%20skyblue%2Cblue/C00036%20skyblue%2Cblue/C00037%20skyblue%2Cblue/C00048%20skyblue%2Cblue/C00065%20skyblue%2Cblue/C00074%20skyblue%2Cblue/C00149%20skyblue%2Cblue/C00168%20skyblue%2Cblue/C00258%20sky…
	Bin_176	Nitrosospira sp001899235	Nucleotide metabolism	Purine metabolism	cpd09027	C12248	https://www.kegg.jp/kegg-bin/show_pathway?map00230/C00064%20skyblue%2Cblue/C00119%20skyblue%2Cblue/C00130%20skyblue%2Cblue/C03090%20skyblue%2Cblue/C03373%20skyblue%2Cblue/C03838%20skyblue%2Cblue/C04376%20skyblue%2Cblue/C04640%20skyblue%2Cblue/C04677%20skyblue%2Cblue/C04734%20skyblue%2Cblue/C04751%20skyblue%2Cblue/C04823%20skyblue%2Cblue/C15667%20skyblue%2Cblue/C00002%20skyblue%2Cblue/C00008%20sky…
	Bin_176	Nitrosospira sp001899235	Biosynthesis of other secondary metabolites	Penicillin and cephalosporin biosynthesis	cpd00156	C00183	https://www.kegg.jp/kegg-bin/show_pathway?map00311/C00097%20skyblue%2Cblue/C00183%20skyblue%2Cblue/C00097%20skyblue%2Cblue/C00183%20skyblue%2Cblue/C00183%09%23ff0000/C00183%09%23ff0000/
	Bin_176	Nitrosospira sp001899235	Metabolism of cofactors and vitamins	Nicotinate and nicotinamide metabolism	cpd00199	C00232	https://www.kegg.jp/kegg-bin/show_pathway?map00760/C00003%20skyblue%2Cblue/C00049%20skyblue%2Cblue/C00857%20skyblue%2Cblue/C01185%20skyblue%2Cblue/C03722%20skyblue%2Cblue/C05840%20skyblue%2Cblue/C00122%20skyblue%2Cblue/C00253%20skyblue%2Cblue/C00232%09%23ff0000/C00232%09%23ff0000/
	Bin_176	Nitrosospira sp001899235	Biosynthesis of other secondary metabolites	Prodigiosin biosynthesis	cpd01741	C02679	https://www.kegg.jp/kegg-bin/show_pathway?map00333/C00148%20skyblue%2Cblue/C00148%20skyblue%2Cblue/C05223%20skyblue%2Cblue/C02679%09%23ff0000/
	Bin_176	Nitrosospira sp001899235	Metabolism of cofactors and vitamins	Lipoic acid metabolism	cpd11470	C05752	https://www.kegg.jp/kegg-bin/show_pathway?map00785/C05752%20skyblue%2Cblue/C02972%20skyblue%2Cblue/C05752%20skyblue%2Cblue/C02972%20skyblue%2Cblue/C05752%20skyblue%2Cblue/C02972%20skyblue%2Cblue/C01944%20skyblue%2Cblue/C05752%09%23ff0000/C05752%09%23ff0000/C05752%09%23ff0000/
6	Bin_227	Microbacterium sp001724425	Carbohydrate metabolism	Glycolysis / Gluconeogenesis	cpd00482	C00631	https://www.kegg.jp/kegg-bin/show_pathway?map00010/C00022%20skyblue%2Cblue/C00074%20skyblue%2Cblue/C00085%20skyblue%2Cblue/C00111%20skyblue%2Cblue/C00118%20skyblue%2Cblue/C00197%20skyblue%2Cblue/C00236%20skyblue%2Cblue/C00354%20skyblue%2Cblue/C00631%20skyblue%2Cblue/C00668%20skyblue%2Cblue/C00022%20skyblue%2Cblue/C00074%20skyblue%2Cblue/C00111%20skyblue%2Cblue/C00118%20skyblue%2Cblue/C00197%20sky…
	Bin_227	Microbacterium sp001724425	Carbohydrate metabolism	Citrate cycle (TCA cycle)	cpd00137;cpd00130	C00158;C00149	https://www.kegg.jp/kegg-bin/show_pathway?map00020/C00024%20skyblue%2Cblue/C00026%20skyblue%2Cblue/C00036%20skyblue%2Cblue/C00042%20skyblue%2Cblue/C00091%20skyblue%2Cblue/C00122%20skyblue%2Cblue/C00149%20skyblue%2Cblue/C00158%20skyblue%2Cblue/C00311%20skyblue%2Cblue/C00024%20skyblue%2Cblue/C00026%20skyblue%2Cblue/C00036%20skyblue%2Cblue/C00158%20skyblue%2Cblue/C00311%20skyblue%2Cblue/C00026%20sky…
	Bin_227	Microbacterium sp001724425	Carbohydrate metabolism	Glyoxylate and dicarboxylate metabolism	cpd00137;cpd00130	C00158;C00149	https://www.kegg.jp/kegg-bin/show_pathway?map00630/C00024%20skyblue%2Cblue/C00036%20skyblue%2Cblue/C00048%20skyblue%2Cblue/C00149%20skyblue%2Cblue/C00158%20skyblue%2Cblue/C00311%20skyblue%2Cblue/C00417%20skyblue%2Cblue/C00024%20skyblue%2Cblue/C00048%20skyblue%2Cblue/C00091%20skyblue%2Cblue/C00100%20skyblue%2Cblue/C00149%20skyblue%2Cblue/C00332%20skyblue%2Cblue/C00683%20skyblue%2Cblue/C00877%20sky…
	Bin_227	Microbacterium sp001724425	Amino acid metabolism	Cysteine and methionine metabolism	cpd00227;cpd00837	C01137;C00263	https://www.kegg.jp/kegg-bin/show_pathway?map00270/C00049%20skyblue%2Cblue/C00073%20skyblue%2Cblue/C00155%20skyblue%2Cblue/C00263%20skyblue%2Cblue/C00441%20skyblue%2Cblue/C01118%20skyblue%2Cblue/C03082%20skyblue%2Cblue/C02291%20skyblue%2Cblue/C00065%20skyblue%2Cblue/C00097%20skyblue%2Cblue/C00283%20skyblue%2Cblue/C00979%20skyblue%2Cblue/C00019%20skyblue%2Cblue/C00073%20skyblue%2Cblue/C00170%20sky…
	Bin_227	Microbacterium sp001724425	Amino acid metabolism	Glycine, serine and threonine metabolism	cpd00227	C00263	https://www.kegg.jp/kegg-bin/show_pathway?map00260/C00049%20skyblue%2Cblue/C00188%20skyblue%2Cblue/C00263%20skyblue%2Cblue/C00441%20skyblue%2Cblue/C01102%20skyblue%2Cblue/C03082%20skyblue%2Cblue/C00065%20skyblue%2Cblue/C00197%20skyblue%2Cblue/C01005%20skyblue%2Cblue/C03232%20skyblue%2Cblue/C00049%20skyblue%2Cblue/C00441%20skyblue%2Cblue/C03082%20skyblue%2Cblue/C00065%20skyblue%2Cblue/C00097%20sky…
	Bin_227	Microbacterium sp001724425	Amino acid metabolism	Phenylalanine, tyrosine and tryptophan biosynthesis	cpd00956	C01302	https://www.kegg.jp/kegg-bin/show_pathway?map00400/C00074%20skyblue%2Cblue/C00251%20skyblue%2Cblue/C00279%20skyblue%2Cblue/C00493%20skyblue%2Cblue/C00944%20skyblue%2Cblue/C01269%20skyblue%2Cblue/C02637%20skyblue%2Cblue/C03175%20skyblue%2Cblue/C04691%20skyblue%2Cblue/C00078%20skyblue%2Cblue/C00108%20skyblue%2Cblue/C00251%20skyblue%2Cblue/C03506%20skyblue%2Cblue/C04302%20skyblue%2Cblue/C00079%20sky…
	Bin_227	Microbacterium sp001724425	Amino acid metabolism	Valine, leucine and isoleucine degradation	cpd00292	C00356	https://www.kegg.jp/kegg-bin/show_pathway?map00280/C00123%20skyblue%2Cblue/C00164%20skyblue%2Cblue/C00233%20skyblue%2Cblue/C00356%20skyblue%2Cblue/C02939%20skyblue%2Cblue/C03069%20skyblue%2Cblue/C03231%20skyblue%2Cblue/C15975%20skyblue%2Cblue/C00091%20skyblue%2Cblue/C00100%20skyblue%2Cblue/C00683%20skyblue%2Cblue/C00356%09%23ff0000/
	Bin_227	Microbacterium sp001724425	Nucleotide metabolism	Pyrimidine metabolism	cpd00085	C00099	https://www.kegg.jp/kegg-bin/show_pathway?map00240/C00099%20skyblue%2Cblue/C00106%20skyblue%2Cblue/C00178%20skyblue%2Cblue/C02642%20skyblue%2Cblue/C00064%20skyblue%2Cblue/C00105%20skyblue%2Cblue/C00119%20skyblue%2Cblue/C00169%20skyblue%2Cblue/C00295%20skyblue%2Cblue/C00337%20skyblue%2Cblue/C00438%20skyblue%2Cblue/C01103%20skyblue%2Cblue/C00015%20skyblue%2Cblue/C00063%20skyblue%2Cblue/C00075%20sky…
	Bin_227	Microbacterium sp001724425	Carbohydrate metabolism	Pentose and glucuronate interconversions	cpd00176	C00204	https://www.kegg.jp/kegg-bin/show_pathway?map00040/C00029%20skyblue%2Cblue/C00167%20skyblue%2Cblue/C00231%20skyblue%2Cblue/C00022%20skyblue%2Cblue/C00118%20skyblue%2Cblue/C00204%20skyblue%2Cblue/C00029%20skyblue%2Cblue/C00072%20skyblue%2Cblue/C00103%20skyblue%2Cblue/C00167%20skyblue%2Cblue/C00116%20skyblue%2Cblue/C00022%20skyblue%2Cblue/C00118%20skyblue%2Cblue/C00204%20skyblue%2Cblue/C00204%09%23…
	Bin_227	Microbacterium sp001724425	Lipid metabolism	Fatty acid biosynthesis	cpd11484;cpd11464;cpd11470;cpd11466	C05761;C04688;C05752;C05745	https://www.kegg.jp/kegg-bin/show_pathway?map00061/C00024%20skyblue%2Cblue/C00083%20skyblue%2Cblue/C05744%20skyblue%2Cblue/C01209%20skyblue%2Cblue/C03939%20skyblue%2Cblue/C05223%20skyblue%2Cblue/C05752%20skyblue%2Cblue/C05755%20skyblue%2Cblue/C04618%20skyblue%2Cblue/C05747%20skyblue%2Cblue/C05757%20skyblue%2Cblue/C04633%20skyblue%2Cblue/C04619%20skyblue%2Cblue/C04620%20skyblue%2Cblue/C04688%20sky…
	Bin_227	Microbacterium sp001724425	Lipid metabolism	Butanoate metabolism	cpd00292	C00356	https://www.kegg.jp/kegg-bin/show_pathway?map00650/C00024%20skyblue%2Cblue/C00164%20skyblue%2Cblue/C00332%20skyblue%2Cblue/C00356%20skyblue%2Cblue/C01089%20skyblue%2Cblue/C00356%09%23ff0000/
	Bin_227	Microbacterium sp001724425	Biosynthesis of other secondary metabolites	Terpenoid backbone biosynthesis	cpd00292	C00356	https://www.kegg.jp/kegg-bin/show_pathway?map00900/C00024%20skyblue%2Cblue/C00129%20skyblue%2Cblue/C00235%20skyblue%2Cblue/C00332%20skyblue%2Cblue/C00356%20skyblue%2Cblue/C00022%20skyblue%2Cblue/C00118%20skyblue%2Cblue/C00129%20skyblue%2Cblue/C00235%20skyblue%2Cblue/C11434%20skyblue%2Cblue/C11435%20skyblue%2Cblue/C11436%20skyblue%2Cblue/C11437%20skyblue%2Cblue/C11453%20skyblue%2Cblue/C11811%20sky…
	Bin_227	Microbacterium sp001724425	Metabolism of cofactors and vitamins	Ubiquinone and other terpenoid-quinone biosynthesis	cpd00136	C00156	https://www.kegg.jp/kegg-bin/show_pathway?map00130/C00353%20skyblue%2Cblue/C00251%20skyblue%2Cblue/C00885%20skyblue%2Cblue/C02730%20skyblue%2Cblue/C03160%20skyblue%2Cblue/C03657%20skyblue%2Cblue/C05817%20skyblue%2Cblue/C15547%20skyblue%2Cblue/C16519%20skyblue%2Cblue/C00156%20skyblue%2Cblue/C00251%20skyblue%2Cblue/C00156%20skyblue%2Cblue/C00251%20skyblue%2Cblue/C00251%20skyblue%2Cblue/C00251%20sky…
	Bin_227	Microbacterium sp001724425	Metabolism of cofactors and vitamins	Pantothenate and CoA biosynthesis	cpd00085;cpd00644	C00864;C00099	https://www.kegg.jp/kegg-bin/show_pathway?map00770/C00049%20skyblue%2Cblue/C00099%20skyblue%2Cblue/C00141%20skyblue%2Cblue/C00183%20skyblue%2Cblue/C00010%20skyblue%2Cblue/C00882%20skyblue%2Cblue/C01134%20skyblue%2Cblue/C03492%20skyblue%2Cblue/C04352%20skyblue%2Cblue/C00099%20skyblue%2Cblue/C00141%20skyblue%2Cblue/C05665%20skyblue%2Cblue/C00010%20skyblue%2Cblue/C00141%20skyblue%2Cblue/C00882%20sky…
	Bin_227	Microbacterium sp001724425	Metabolism of cofactors and vitamins	Porphyrin metabolism	cpd00791	C01079	https://www.kegg.jp/kegg-bin/show_pathway?map00860/C00025%20skyblue%2Cblue/C00032%20skyblue%2Cblue/C00430%20skyblue%2Cblue/C00931%20skyblue%2Cblue/C01024%20skyblue%2Cblue/C01051%20skyblue%2Cblue/C01079%20skyblue%2Cblue/C02191%20skyblue%2Cblue/C03263%20skyblue%2Cblue/C03741%20skyblue%2Cblue/C02987%20skyblue%2Cblue/C00194%20skyblue%2Cblue/C03114%20skyblue%2Cblue/C04778%20skyblue%2Cblue/C05775%20sky…
	Bin_227	Microbacterium sp001724425	Metabolism of cofactors and vitamins	Thiamine metabolism	cpd00793;cpd14545	C01081;C15809	https://www.kegg.jp/kegg-bin/show_pathway?map00730/C00068%20skyblue%2Cblue/C00082%20skyblue%2Cblue/C03373%20skyblue%2Cblue/C11437%20skyblue%2Cblue/C15809%20skyblue%2Cblue/C00037%20skyblue%2Cblue/C00068%20skyblue%2Cblue/C03373%20skyblue%2Cblue/C11437%20skyblue%2Cblue/C15809%20skyblue%2Cblue/C00003%20skyblue%2Cblue/C00037%20skyblue%2Cblue/C00068%20skyblue%2Cblue/C03373%20skyblue%2Cblue/C00003%20sky…
	Bin_227	Microbacterium sp001724425	Amino acid metabolism	Arginine and proline metabolism	cpd00837	C01137	https://www.kegg.jp/kegg-bin/show_pathway?map00330/C00025%20skyblue%2Cblue/C00077%20skyblue%2Cblue/C00148%20skyblue%2Cblue/C01165%20skyblue%2Cblue/C03287%20skyblue%2Cblue/C03912%20skyblue%2Cblue/C00062%20skyblue%2Cblue/C00791%20skyblue%2Cblue/C00019%20skyblue%2Cblue/C00062%20skyblue%2Cblue/C00134%20skyblue%2Cblue/C00315%20skyblue%2Cblue/C00062%20skyblue%2Cblue/C00077%20skyblue%2Cblue/C00134%20sky…
	Bin_227	Microbacterium sp001724425	Energy metabolism	Energy metabolism	cpd11620	C00138	https://www.kegg.jp/kegg-bin/show_pathway?map00195/C00001%20skyblue%2Cblue/C00007%20skyblue%2Cblue/C00138%20skyblue%2Cblue/C00139%20skyblue%2Cblue/C00138%09%23ff0000/
	Bin_227	Microbacterium sp001724425	Energy metabolism	Pyruvate metabolism	cpd00130	C00149	https://www.kegg.jp/kegg-bin/show_pathway?map00620/C00011%20skyblue%2Cblue/C00036%20skyblue%2Cblue/C00074%20skyblue%2Cblue/C00149%20skyblue%2Cblue/C00011%20skyblue%2Cblue/C00022%20skyblue%2Cblue/C00074%20skyblue%2Cblue/C00149%20skyblue%2Cblue/C00011%20skyblue%2Cblue/C00022%20skyblue%2Cblue/C00036%20skyblue%2Cblue/C00074%20skyblue%2Cblue/C00149%20skyblue%2Cblue/C00149%09%23ff0000/C00149%09%23ff000…
	Bin_227	Microbacterium sp001724425	Energy metabolism	Energy metabolism in photosynthetic organisms	cpd00130	C00149	https://www.kegg.jp/kegg-bin/show_pathway?map00710/C00011%20skyblue%2Cblue/C00085%20skyblue%2Cblue/C00111%20skyblue%2Cblue/C00117%20skyblue%2Cblue/C00118%20skyblue%2Cblue/C00197%20skyblue%2Cblue/C00199%20skyblue%2Cblue/C00231%20skyblue%2Cblue/C00236%20skyblue%2Cblue/C00279%20skyblue%2Cblue/C05382%20skyblue%2Cblue/C00354%20skyblue%2Cblue/C00447%20skyblue%2Cblue/C00117%20skyblue%2Cblue/C00117%20sky…
	Bin_227	Microbacterium sp001724425	Energy metabolism	Energy metabolism pathways in prokaryotes	cpd00137;cpd00130	C00158;C00149	https://www.kegg.jp/kegg-bin/show_pathway?map00720/C00022%20skyblue%2Cblue/C00024%20skyblue%2Cblue/C00026%20skyblue%2Cblue/C00036%20skyblue%2Cblue/C00042%20skyblue%2Cblue/C00074%20skyblue%2Cblue/C00091%20skyblue%2Cblue/C00122%20skyblue%2Cblue/C00149%20skyblue%2Cblue/C00158%20skyblue%2Cblue/C00311%20skyblue%2Cblue/C00417%20skyblue%2Cblue/C00022%20skyblue%2Cblue/C00024%20skyblue%2Cblue/C00036%20sky…
	Bin_227	Microbacterium sp001724425	Energy metabolism	Energy metabolism	cpd00055;cpd00482;cpd00130	C00067;C00631;C00149	https://www.kegg.jp/kegg-bin/show_pathway?map00680/C00067%20skyblue%2Cblue/C00132%20skyblue%2Cblue/C00067%20skyblue%2Cblue/C00085%20skyblue%2Cblue/C00111%20skyblue%2Cblue/C00184%20skyblue%2Cblue/C00354%20skyblue%2Cblue/C00036%20skyblue%2Cblue/C00037%20skyblue%2Cblue/C00048%20skyblue%2Cblue/C00065%20skyblue%2Cblue/C00074%20skyblue%2Cblue/C00149%20skyblue%2Cblue/C00258%20skyblue%2Cblue/C00631%20sky…
	Bin_227	Microbacterium sp001724425	Carbohydrate metabolism	Pentose phosphate pathway	cpd00055;cpd00176;cpd00222	C00257;C00067;C00204	https://www.kegg.jp/kegg-bin/show_pathway?map00030/C00085%20skyblue%2Cblue/C00117%20skyblue%2Cblue/C00118%20skyblue%2Cblue/C00199%20skyblue%2Cblue/C00231%20skyblue%2Cblue/C00279%20skyblue%2Cblue/C05382%20skyblue%2Cblue/C00345%20skyblue%2Cblue/C01172%20skyblue%2Cblue/C01236%20skyblue%2Cblue/C00668%20skyblue%2Cblue/C00117%20skyblue%2Cblue/C00119%20skyblue%2Cblue/C00199%20skyblue%2Cblue/C00345%20sky…
	Bin_227	Microbacterium sp001724425	Nucleotide metabolism	Purine metabolism	cpd09027	C12248	https://www.kegg.jp/kegg-bin/show_pathway?map00230/C00064%20skyblue%2Cblue/C00119%20skyblue%2Cblue/C00130%20skyblue%2Cblue/C03090%20skyblue%2Cblue/C03373%20skyblue%2Cblue/C03838%20skyblue%2Cblue/C04376%20skyblue%2Cblue/C04640%20skyblue%2Cblue/C04677%20skyblue%2Cblue/C04734%20skyblue%2Cblue/C04751%20skyblue%2Cblue/C04823%20skyblue%2Cblue/C15667%20skyblue%2Cblue/C00002%20skyblue%2Cblue/C00008%20sky…
	Bin_227	Microbacterium sp001724425	Xenobiotics biodegradation	Chlorocyclohexane and chlorobenzene degradation	cpd00077	C00090	https://www.kegg.jp/kegg-bin/show_pathway?map00361/C00090%09%23ff0000/C00090%09%23ff0000/
	Bin_227	Microbacterium sp001724425	Xenobiotics biodegradation	Benzoate degradation	cpd00077;cpd00630	C00090;C00846	https://www.kegg.jp/kegg-bin/show_pathway?map00362/C00180%20skyblue%2Cblue/C00846%20skyblue%2Cblue/C00022%20skyblue%2Cblue/C00024%20skyblue%2Cblue/C00084%20skyblue%2Cblue/C00100%20skyblue%2Cblue/C00479%20skyblue%2Cblue/C00682%20skyblue%2Cblue/C00090%09%23ff0000/C00090%09%23ff0000/C00846%09%23ff0000/C00090%09%23ff0000/
	Bin_227	Microbacterium sp001724425	Xenobiotics biodegradation	Aminobenzoate degradation	cpd00077	C00090	https://www.kegg.jp/kegg-bin/show_pathway?map00627/C00108%20skyblue%2Cblue/C00090%09%23ff0000/
	Bin_227	Microbacterium sp001724425	Xenobiotics biodegradation	Phenylalanine metabolism	cpd00452	C00582	https://www.kegg.jp/kegg-bin/show_pathway?map00360/C00024%20skyblue%2Cblue/C00084%20skyblue%2Cblue/C00024%20skyblue%2Cblue/C00091%20skyblue%2Cblue/C02232%20skyblue%2Cblue/C14144%20skyblue%2Cblue/C14145%20skyblue%2Cblue/C19945%20skyblue%2Cblue/C20062%20skyblue%2Cblue/C00582%09%23ff0000/
	Bin_227	Microbacterium sp001724425	Metabolism of cofactors and vitamins	Lipoic acid metabolism	cpd11470	C05752	https://www.kegg.jp/kegg-bin/show_pathway?map00785/C05752%20skyblue%2Cblue/C02972%20skyblue%2Cblue/C05752%20skyblue%2Cblue/C02972%20skyblue%2Cblue/C05752%20skyblue%2Cblue/C02972%20skyblue%2Cblue/C01944%20skyblue%2Cblue/C05752%09%23ff0000/C05752%09%23ff0000/C05752%09%23ff0000/"
7	Bin_233	62-47 sp001899255*	Carbohydrate metabolism	Pentose phosphate pathway	cpd00863	C01172	https://www.kegg.jp/kegg-bin/show_pathway?map00030/C00085%20skyblue%2Cblue/C00117%20skyblue%2Cblue/C00118%20skyblue%2Cblue/C00199%20skyblue%2Cblue/C00231%20skyblue%2Cblue/C00279%20skyblue%2Cblue/C05382%20skyblue%2Cblue/C00345%20skyblue%2Cblue/C01172%20skyblue%2Cblue/C01236%20skyblue%2Cblue/C00117%20skyblue%2Cblue/C00119%20skyblue%2Cblue/C00199%20skyblue%2Cblue/C00345%20skyblue%2Cblue/C01172%20sky…
	Bin_233	62-47 sp001899255*	Carbohydrate metabolism	Citrate cycle (TCA cycle)	cpd00137;cpd00130	C00158;C00149	https://www.kegg.jp/kegg-bin/show_pathway?map00020/C00024%20skyblue%2Cblue/C00026%20skyblue%2Cblue/C00036%20skyblue%2Cblue/C00042%20skyblue%2Cblue/C00091%20skyblue%2Cblue/C00122%20skyblue%2Cblue/C00149%20skyblue%2Cblue/C00158%20skyblue%2Cblue/C00311%20skyblue%2Cblue/C00024%20skyblue%2Cblue/C00026%20skyblue%2Cblue/C00036%20skyblue%2Cblue/C00158%20skyblue%2Cblue/C00311%20skyblue%2Cblue/C00026%20sky…
	Bin_233	62-47 sp001899255*	Carbohydrate metabolism	Glyoxylate and dicarboxylate metabolism	cpd00137;cpd00130	C00158;C00149	https://www.kegg.jp/kegg-bin/show_pathway?map00630/C00024%20skyblue%2Cblue/C00036%20skyblue%2Cblue/C00048%20skyblue%2Cblue/C00149%20skyblue%2Cblue/C00158%20skyblue%2Cblue/C00311%20skyblue%2Cblue/C00417%20skyblue%2Cblue/C00024%20skyblue%2Cblue/C00048%20skyblue%2Cblue/C00091%20skyblue%2Cblue/C00100%20skyblue%2Cblue/C00149%20skyblue%2Cblue/C00332%20skyblue%2Cblue/C00683%20skyblue%2Cblue/C00877%20sky…
	Bin_233	62-47 sp001899255*	Carbohydrate metabolism	beta-Alanine metabolism	cpd00191	C00222	https://www.kegg.jp/kegg-bin/show_pathway?map00410/C00024%20skyblue%2Cblue/C00100%20skyblue%2Cblue/C00222%20skyblue%2Cblue/C00894%20skyblue%2Cblue/C00222%09%23ff0000/
	Bin_233	62-47 sp001899255*	Amino acid metabolism	Cysteine and methionine metabolism	cpd00227;cpd00147	C00263;C00170	https://www.kegg.jp/kegg-bin/show_pathway?map00270/C00049%20skyblue%2Cblue/C00073%20skyblue%2Cblue/C00155%20skyblue%2Cblue/C00263%20skyblue%2Cblue/C00441%20skyblue%2Cblue/C01118%20skyblue%2Cblue/C03082%20skyblue%2Cblue/C02291%20skyblue%2Cblue/C00065%20skyblue%2Cblue/C00097%20skyblue%2Cblue/C00283%20skyblue%2Cblue/C00979%20skyblue%2Cblue/C00019%20skyblue%2Cblue/C00073%20skyblue%2Cblue/C00170%20sky…
	Bin_233	62-47 sp001899255*	Amino acid metabolism	Glycine, serine and threonine metabolism	cpd00227	C00263	https://www.kegg.jp/kegg-bin/show_pathway?map00260/C00049%20skyblue%2Cblue/C00188%20skyblue%2Cblue/C00263%20skyblue%2Cblue/C00441%20skyblue%2Cblue/C01102%20skyblue%2Cblue/C03082%20skyblue%2Cblue/C00065%20skyblue%2Cblue/C00197%20skyblue%2Cblue/C01005%20skyblue%2Cblue/C03232%20skyblue%2Cblue/C00049%20skyblue%2Cblue/C00441%20skyblue%2Cblue/C03082%20skyblue%2Cblue/C00065%20skyblue%2Cblue/C00097%20sky…
	Bin_233	62-47 sp001899255*	Amino acid metabolism	Alanine, aspartate and glutamate metabolism	cpd00199	C00232	https://www.kegg.jp/kegg-bin/show_pathway?map00250/C00025%20skyblue%2Cblue/C00042%20skyblue%2Cblue/C00232%20skyblue%2Cblue/C00334%20skyblue%2Cblue/C00232%09%23ff0000/
	Bin_233	62-47 sp001899255*	Amino acid metabolism	Valine, leucine and isoleucine degradation	cpd00292	C00356	https://www.kegg.jp/kegg-bin/show_pathway?map00280/C00123%20skyblue%2Cblue/C00164%20skyblue%2Cblue/C00233%20skyblue%2Cblue/C00356%20skyblue%2Cblue/C02939%20skyblue%2Cblue/C03069%20skyblue%2Cblue/C03231%20skyblue%2Cblue/C00091%20skyblue%2Cblue/C00100%20skyblue%2Cblue/C00683%20skyblue%2Cblue/C01213%20skyblue%2Cblue/C00356%09%23ff0000/
	Bin_233	62-47 sp001899255*	Amino acid metabolism	Tryptophan metabolism	cpd01749	C02700	https://www.kegg.jp/kegg-bin/show_pathway?map00380/C00078%20skyblue%2Cblue/C00078%20skyblue%2Cblue/C00328%20skyblue%2Cblue/C02700%20skyblue%2Cblue/C04409%20skyblue%2Cblue/C00078%20skyblue%2Cblue/C00003%20skyblue%2Cblue/C00078%20skyblue%2Cblue/C00328%20skyblue%2Cblue/C00857%20skyblue%2Cblue/C01185%20skyblue%2Cblue/C02700%20skyblue%2Cblue/C03722%20skyblue%2Cblue/C04409%20skyblue%2Cblue/C00078%20sky…
	Bin_233	62-47 sp001899255*	Nucleotide metabolism	Pyrimidine metabolism	cpd00191;cpd01720	C00222;C02642	https://www.kegg.jp/kegg-bin/show_pathway?map00240/C00099%20skyblue%2Cblue/C00106%20skyblue%2Cblue/C00178%20skyblue%2Cblue/C00064%20skyblue%2Cblue/C00105%20skyblue%2Cblue/C00119%20skyblue%2Cblue/C00169%20skyblue%2Cblue/C00295%20skyblue%2Cblue/C00337%20skyblue%2Cblue/C00438%20skyblue%2Cblue/C01103%20skyblue%2Cblue/C00015%20skyblue%2Cblue/C00063%20skyblue%2Cblue/C00075%20skyblue%2Cblue/C00105%20sky…
	Bin_233	62-47 sp001899255*	Lipid metabolism	Fatty acid biosynthesis	cpd11470	C05752	https://www.kegg.jp/kegg-bin/show_pathway?map00061/C00024%20skyblue%2Cblue/C00083%20skyblue%2Cblue/C05744%20skyblue%2Cblue/C01209%20skyblue%2Cblue/C03939%20skyblue%2Cblue/C05745%20skyblue%2Cblue/C04246%20skyblue%2Cblue/C05761%20skyblue%2Cblue/C05760%20skyblue%2Cblue/C05223%20skyblue%2Cblue/C05758%20skyblue%2Cblue/C05752%20skyblue%2Cblue/C05751%20skyblue%2Cblue/C05749%20skyblue%2Cblue/C05748%20sky…
	Bin_233	62-47 sp001899255*	Lipid metabolism	Butanoate metabolism	cpd00292	C00356	https://www.kegg.jp/kegg-bin/show_pathway?map00650/C00024%20skyblue%2Cblue/C00164%20skyblue%2Cblue/C00332%20skyblue%2Cblue/C00356%20skyblue%2Cblue/C01089%20skyblue%2Cblue/C00356%09%23ff0000/
	Bin_233	62-47 sp001899255*	Biosynthesis of other secondary metabolites	Terpenoid backbone biosynthesis	cpd00292	C00356	https://www.kegg.jp/kegg-bin/show_pathway?map00900/C00024%20skyblue%2Cblue/C00129%20skyblue%2Cblue/C00235%20skyblue%2Cblue/C00332%20skyblue%2Cblue/C00356%20skyblue%2Cblue/C00022%20skyblue%2Cblue/C00118%20skyblue%2Cblue/C00129%20skyblue%2Cblue/C00235%20skyblue%2Cblue/C11434%20skyblue%2Cblue/C11435%20skyblue%2Cblue/C11436%20skyblue%2Cblue/C11437%20skyblue%2Cblue/C11453%20skyblue%2Cblue/C11811%20sky…
	Bin_233	62-47 sp001899255*	Biosynthesis of terpenoids and polyketides	Carotenoid biosynthesis	cpd14589	C15858	https://www.kegg.jp/kegg-bin/show_pathway?map00906/C03427%20skyblue%2Cblue/C05421%20skyblue%2Cblue/C15858%09%23ff0000/
	Bin_233	62-47 sp001899255*	Carbohydrate metabolism	Fructose and mannose metabolism	cpd00235	C00275	https://www.kegg.jp/kegg-bin/show_pathway?map00051/C00085%20skyblue%2Cblue/C00096%20skyblue%2Cblue/C00275%20skyblue%2Cblue/C00636%20skyblue%2Cblue/C00275%09%23ff0000/
	Bin_233	62-47 sp001899255*	Metabolism of cofactors and vitamins	Ubiquinone and other terpenoid-quinone biosynthesis	cpd00136	C00156	https://www.kegg.jp/kegg-bin/show_pathway?map00130/C00544%20skyblue%2Cblue/C00251%20skyblue%2Cblue/C00885%20skyblue%2Cblue/C02730%20skyblue%2Cblue/C03160%20skyblue%2Cblue/C03657%20skyblue%2Cblue/C05817%20skyblue%2Cblue/C16519%20skyblue%2Cblue/C00156%20skyblue%2Cblue/C00251%20skyblue%2Cblue/C00156%20skyblue%2Cblue/C00251%20skyblue%2Cblue/C00251%20skyblue%2Cblue/C00251%20skyblue%2Cblue/C00885%20sky…
	Bin_233	62-47 sp001899255*	Energy metabolism	Pyruvate metabolism	cpd00130	C00149	https://www.kegg.jp/kegg-bin/show_pathway?map00620/C00011%20skyblue%2Cblue/C00036%20skyblue%2Cblue/C00074%20skyblue%2Cblue/C00149%20skyblue%2Cblue/C00011%20skyblue%2Cblue/C00022%20skyblue%2Cblue/C00074%20skyblue%2Cblue/C00149%20skyblue%2Cblue/C00011%20skyblue%2Cblue/C00022%20skyblue%2Cblue/C00036%20skyblue%2Cblue/C00074%20skyblue%2Cblue/C00149%20skyblue%2Cblue/C00149%09%23ff0000/C00149%09%23ff000…
	Bin_233	62-47 sp001899255*	Energy metabolism	Energy metabolism in photosynthetic organisms	cpd00130	C00149	https://www.kegg.jp/kegg-bin/show_pathway?map00710/C00011%20skyblue%2Cblue/C00085%20skyblue%2Cblue/C00111%20skyblue%2Cblue/C00117%20skyblue%2Cblue/C00118%20skyblue%2Cblue/C00197%20skyblue%2Cblue/C00199%20skyblue%2Cblue/C00231%20skyblue%2Cblue/C00236%20skyblue%2Cblue/C00279%20skyblue%2Cblue/C05382%20skyblue%2Cblue/C00354%20skyblue%2Cblue/C00447%20skyblue%2Cblue/C01182%20skyblue%2Cblue/C00117%20sky…
	Bin_233	62-47 sp001899255*	Energy metabolism	Energy metabolism pathways in prokaryotes	cpd00137;cpd00199;cpd00191;cpd00130	C00222;C00158;C00232;C00149	https://www.kegg.jp/kegg-bin/show_pathway?map00720/C00022%20skyblue%2Cblue/C00024%20skyblue%2Cblue/C00026%20skyblue%2Cblue/C00036%20skyblue%2Cblue/C00042%20skyblue%2Cblue/C00074%20skyblue%2Cblue/C00091%20skyblue%2Cblue/C00122%20skyblue%2Cblue/C00149%20skyblue%2Cblue/C00158%20skyblue%2Cblue/C00311%20skyblue%2Cblue/C00417%20skyblue%2Cblue/C00022%20skyblue%2Cblue/C00024%20skyblue%2Cblue/C00036%20sky…
	Bin_233	62-47 sp001899255*	Energy metabolism	Energy metabolism	cpd00130	C00149	https://www.kegg.jp/kegg-bin/show_pathway?map00680/C00067%20skyblue%2Cblue/C00067%20skyblue%2Cblue/C00085%20skyblue%2Cblue/C00111%20skyblue%2Cblue/C00184%20skyblue%2Cblue/C00354%20skyblue%2Cblue/C00036%20skyblue%2Cblue/C00037%20skyblue%2Cblue/C00048%20skyblue%2Cblue/C00065%20skyblue%2Cblue/C00074%20skyblue%2Cblue/C00149%20skyblue%2Cblue/C00168%20skyblue%2Cblue/C00258%20skyblue%2Cblue/C00631%20sky…
	Bin_233	62-47 sp001899255*	Xenobiotics biodegradation	Xylene degradation	cpd00461	C00596	https://www.kegg.jp/kegg-bin/show_pathway?map00622/C00596%20skyblue%2Cblue/C00596%09%23ff0000/
	Bin_233	62-47 sp001899255*	Xenobiotics biodegradation	Dioxin degradation	cpd00461	C00596	https://www.kegg.jp/kegg-bin/show_pathway?map00621/C00180%20skyblue%2Cblue/C00596%20skyblue%2Cblue/C00108%20skyblue%2Cblue/C00596%20skyblue%2Cblue/C00596%09%23ff0000/C00596%09%23ff0000/
	Bin_233	62-47 sp001899255*	Xenobiotics biodegradation	Phenylalanine metabolism	cpd00461	C00596	https://www.kegg.jp/kegg-bin/show_pathway?map00360/C00024%20skyblue%2Cblue/C00084%20skyblue%2Cblue/C00596%20skyblue%2Cblue/C00024%20skyblue%2Cblue/C00091%20skyblue%2Cblue/C00582%20skyblue%2Cblue/C02232%20skyblue%2Cblue/C14144%20skyblue%2Cblue/C14145%20skyblue%2Cblue/C19945%20skyblue%2Cblue/C20062%20skyblue%2Cblue/C00596%09%23ff0000/
	Bin_233	62-47 sp001899255*	Nucleotide metabolism	Purine metabolism	cpd09027	C12248	https://www.kegg.jp/kegg-bin/show_pathway?map00230/C00064%20skyblue%2Cblue/C00119%20skyblue%2Cblue/C00130%20skyblue%2Cblue/C03090%20skyblue%2Cblue/C03373%20skyblue%2Cblue/C03838%20skyblue%2Cblue/C04376%20skyblue%2Cblue/C04640%20skyblue%2Cblue/C04677%20skyblue%2Cblue/C04734%20skyblue%2Cblue/C04751%20skyblue%2Cblue/C04823%20skyblue%2Cblue/C15667%20skyblue%2Cblue/C00002%20skyblue%2Cblue/C00008%20sky…
	Bin_233	62-47 sp001899255*	Xenobiotics biodegradation	Benzoate degradation	cpd00461	C00596	https://www.kegg.jp/kegg-bin/show_pathway?map00362/C00180%20skyblue%2Cblue/C00846%20skyblue%2Cblue/C03586%20skyblue%2Cblue/C00022%20skyblue%2Cblue/C00024%20skyblue%2Cblue/C00084%20skyblue%2Cblue/C00100%20skyblue%2Cblue/C00479%20skyblue%2Cblue/C00596%20skyblue%2Cblue/C00682%20skyblue%2Cblue/C00596%09%23ff0000/
	Bin_233	62-47 sp001899255*	Metabolism of cofactors and vitamins	Nicotinate and nicotinamide metabolism	cpd00199	C00232	https://www.kegg.jp/kegg-bin/show_pathway?map00760/C00003%20skyblue%2Cblue/C00049%20skyblue%2Cblue/C00857%20skyblue%2Cblue/C01185%20skyblue%2Cblue/C03722%20skyblue%2Cblue/C05840%20skyblue%2Cblue/C00122%20skyblue%2Cblue/C00253%20skyblue%2Cblue/C00232%20skyblue%2Cblue/C00232%20skyblue%2Cblue/C00232%09%23ff0000/C00232%09%23ff0000/
	Bin_233	62-47 sp001899255*	Metabolism of cofactors and vitamins	Folate biosynthesis	cpd21090	C19848	https://www.kegg.jp/kegg-bin/show_pathway?map00790/C00044%20skyblue%2Cblue/C00101%20skyblue%2Cblue/C00415%20skyblue%2Cblue/C00921%20skyblue%2Cblue/C01300%20skyblue%2Cblue/C04807%20skyblue%2Cblue/C04874%20skyblue%2Cblue/C04895%20skyblue%2Cblue/C05922%20skyblue%2Cblue/C05923%20skyblue%2Cblue/C06148%20skyblue%2Cblue/C00044%20skyblue%2Cblue/C00101%20skyblue%2Cblue/C00415%20skyblue%2Cblue/C00921%20sky…
	Bin_233	62-47 sp001899255*	Metabolism of cofactors and vitamins	Lipoic acid metabolism	cpd11470	C05752	https://www.kegg.jp/kegg-bin/show_pathway?map00785/C05752%20skyblue%2Cblue/C02972%20skyblue%2Cblue/C05752%20skyblue%2Cblue/C02972%20skyblue%2Cblue/C05752%20skyblue%2Cblue/C02972%20skyblue%2Cblue/C01944%20skyblue%2Cblue/C05752%09%23ff0000/C05752%09%23ff0000/C05752%09%23ff0000/
	Bin_233	62-47 sp001899255*	Metabolism of cofactors and vitamins	Riboflavin metabolism	cpd15807	C18910	https://www.kegg.jp/kegg-bin/show_pathway?map00740/C00016%20skyblue%2Cblue/C00044%20skyblue%2Cblue/C00061%20skyblue%2Cblue/C00199%20skyblue%2Cblue/C00255%20skyblue%2Cblue/C01268%20skyblue%2Cblue/C01304%20skyblue%2Cblue/C04332%20skyblue%2Cblue/C04454%20skyblue%2Cblue/C04732%20skyblue%2Cblue/C15556%20skyblue%2Cblue/C00016%20skyblue%2Cblue/C00044%20skyblue%2Cblue/C00061%20skyblue%2Cblue/C00199%20sky…
8	Bin_273	Bosea sp001898115	Carbohydrate metabolism	Citrate cycle (TCA cycle)	cpd00130	C00149	https://www.kegg.jp/kegg-bin/show_pathway?map00020/C00024%20skyblue%2Cblue/C00026%20skyblue%2Cblue/C00036%20skyblue%2Cblue/C00042%20skyblue%2Cblue/C00091%20skyblue%2Cblue/C00122%20skyblue%2Cblue/C00149%20skyblue%2Cblue/C00158%20skyblue%2Cblue/C00311%20skyblue%2Cblue/C00024%20skyblue%2Cblue/C00026%20skyblue%2Cblue/C00036%20skyblue%2Cblue/C00158%20skyblue%2Cblue/C00311%20skyblue%2Cblue/C00026%20sky…
	Bin_273	Bosea sp001898115	Carbohydrate metabolism	Glyoxylate and dicarboxylate metabolism	cpd00130	C00149	https://www.kegg.jp/kegg-bin/show_pathway?map00630/C00024%20skyblue%2Cblue/C00036%20skyblue%2Cblue/C00048%20skyblue%2Cblue/C00149%20skyblue%2Cblue/C00158%20skyblue%2Cblue/C00311%20skyblue%2Cblue/C00417%20skyblue%2Cblue/C00024%20skyblue%2Cblue/C00048%20skyblue%2Cblue/C00091%20skyblue%2Cblue/C00100%20skyblue%2Cblue/C00149%20skyblue%2Cblue/C00332%20skyblue%2Cblue/C00683%20skyblue%2Cblue/C00877%20sky…
	Bin_273	Bosea sp001898115	Carbohydrate metabolism	beta-Alanine metabolism	cpd00191	C00222	https://www.kegg.jp/kegg-bin/show_pathway?map00410/C00024%20skyblue%2Cblue/C00100%20skyblue%2Cblue/C00222%20skyblue%2Cblue/C00894%20skyblue%2Cblue/C00222%09%23ff0000/
	Bin_273	Bosea sp001898115	Carbohydrate metabolism	Pentose and glucuronate interconversions	cpd00259	C00310	https://www.kegg.jp/kegg-bin/show_pathway?map00040/C00029%20skyblue%2Cblue/C00167%20skyblue%2Cblue/C00191%20skyblue%2Cblue/C00231%20skyblue%2Cblue/C00022%20skyblue%2Cblue/C00118%20skyblue%2Cblue/C00191%20skyblue%2Cblue/C00204%20skyblue%2Cblue/C00514%20skyblue%2Cblue/C00905%20skyblue%2Cblue/C04442%20skyblue%2Cblue/C00333%20skyblue%2Cblue/C00029%20skyblue%2Cblue/C00103%20skyblue%2Cblue/C00167%20sky…
	Bin_273	Bosea sp001898115	Amino acid metabolism	Histidine metabolism	cpd00641	C00860	https://www.kegg.jp/kegg-bin/show_pathway?map00340/C00119%20skyblue%2Cblue/C00135%20skyblue%2Cblue/C00860%20skyblue%2Cblue/C01100%20skyblue%2Cblue/C01267%20skyblue%2Cblue/C01929%20skyblue%2Cblue/C02739%20skyblue%2Cblue/C02741%20skyblue%2Cblue/C04666%20skyblue%2Cblue/C04896%20skyblue%2Cblue/C04916%20skyblue%2Cblue/C00025%20skyblue%2Cblue/C00135%20skyblue%2Cblue/C00439%20skyblue%2Cblue/C00785%20sky…
	Bin_273	Bosea sp001898115	Amino acid metabolism	Alanine, aspartate and glutamate metabolism	cpd00199	C00232	https://www.kegg.jp/kegg-bin/show_pathway?map00250/C00025%20skyblue%2Cblue/C00042%20skyblue%2Cblue/C00232%20skyblue%2Cblue/C00334%20skyblue%2Cblue/C00232%09%23ff0000/
	Bin_273	Bosea sp001898115	Amino acid metabolism	Cysteine and methionine metabolism	cpd00837	C01137	https://www.kegg.jp/kegg-bin/show_pathway?map00270/C00049%20skyblue%2Cblue/C00073%20skyblue%2Cblue/C00155%20skyblue%2Cblue/C00263%20skyblue%2Cblue/C00441%20skyblue%2Cblue/C01118%20skyblue%2Cblue/C03082%20skyblue%2Cblue/C02291%20skyblue%2Cblue/C00065%20skyblue%2Cblue/C00097%20skyblue%2Cblue/C00283%20skyblue%2Cblue/C00979%20skyblue%2Cblue/C00019%20skyblue%2Cblue/C00073%20skyblue%2Cblue/C00170%20sky…
	Bin_273	Bosea sp001898115	Amino acid metabolism	Valine, leucine and isoleucine degradation	cpd00292	C00356	https://www.kegg.jp/kegg-bin/show_pathway?map00280/C00123%20skyblue%2Cblue/C00164%20skyblue%2Cblue/C00233%20skyblue%2Cblue/C00356%20skyblue%2Cblue/C02939%20skyblue%2Cblue/C03069%20skyblue%2Cblue/C03231%20skyblue%2Cblue/C15975%20skyblue%2Cblue/C00091%20skyblue%2Cblue/C00100%20skyblue%2Cblue/C00683%20skyblue%2Cblue/C01213%20skyblue%2Cblue/C00356%09%23ff0000/
	Bin_273	Bosea sp001898115	Lipid metabolism	Fatty acid biosynthesis	cpd11470	C05752	https://www.kegg.jp/kegg-bin/show_pathway?map00061/C00024%20skyblue%2Cblue/C00083%20skyblue%2Cblue/C05744%20skyblue%2Cblue/C01209%20skyblue%2Cblue/C03939%20skyblue%2Cblue/C05745%20skyblue%2Cblue/C04246%20skyblue%2Cblue/C05761%20skyblue%2Cblue/C05760%20skyblue%2Cblue/C05223%20skyblue%2Cblue/C05758%20skyblue%2Cblue/C05752%20skyblue%2Cblue/C05751%20skyblue%2Cblue/C05749%20skyblue%2Cblue/C05748%20sky…
	Bin_273	Bosea sp001898115	Lipid metabolism	Butanoate metabolism	cpd00292	C00356	https://www.kegg.jp/kegg-bin/show_pathway?map00650/C00024%20skyblue%2Cblue/C00164%20skyblue%2Cblue/C00332%20skyblue%2Cblue/C00356%20skyblue%2Cblue/C01089%20skyblue%2Cblue/C00356%09%23ff0000/
	Bin_273	Bosea sp001898115	Biosynthesis of other secondary metabolites	Terpenoid backbone biosynthesis	cpd00292	C00356	https://www.kegg.jp/kegg-bin/show_pathway?map00900/C00024%20skyblue%2Cblue/C00129%20skyblue%2Cblue/C00235%20skyblue%2Cblue/C00332%20skyblue%2Cblue/C00356%20skyblue%2Cblue/C00022%20skyblue%2Cblue/C00118%20skyblue%2Cblue/C00129%20skyblue%2Cblue/C00235%20skyblue%2Cblue/C11434%20skyblue%2Cblue/C11435%20skyblue%2Cblue/C11436%20skyblue%2Cblue/C11437%20skyblue%2Cblue/C11453%20skyblue%2Cblue/C11811%20sky…
	Bin_273	Bosea sp001898115	Carbohydrate metabolism	Fructose and mannose metabolism	cpd00235	C00275	https://www.kegg.jp/kegg-bin/show_pathway?map00051/C00085%20skyblue%2Cblue/C00096%20skyblue%2Cblue/C00275%20skyblue%2Cblue/C00636%20skyblue%2Cblue/C00275%09%23ff0000/
	Bin_273	Bosea sp001898115	Metabolism of cofactors and vitamins	Ubiquinone and other terpenoid-quinone biosynthesis	cpd00136	C00156	https://www.kegg.jp/kegg-bin/show_pathway?map00130/C00544%20skyblue%2Cblue/C00251%20skyblue%2Cblue/C00885%20skyblue%2Cblue/C02730%20skyblue%2Cblue/C03160%20skyblue%2Cblue/C03657%20skyblue%2Cblue/C05817%20skyblue%2Cblue/C16519%20skyblue%2Cblue/C00156%20skyblue%2Cblue/C00251%20skyblue%2Cblue/C00156%20skyblue%2Cblue/C00251%20skyblue%2Cblue/C00251%20skyblue%2Cblue/C00251%20skyblue%2Cblue/C00885%20sky…
	Bin_273	Bosea sp001898115	Amino acid metabolism	Arginine and proline metabolism	cpd00837	C01137	https://www.kegg.jp/kegg-bin/show_pathway?map00330/C00025%20skyblue%2Cblue/C00077%20skyblue%2Cblue/C00148%20skyblue%2Cblue/C01165%20skyblue%2Cblue/C03287%20skyblue%2Cblue/C03912%20skyblue%2Cblue/C00062%20skyblue%2Cblue/C00791%20skyblue%2Cblue/C00019%20skyblue%2Cblue/C00062%20skyblue%2Cblue/C00134%20skyblue%2Cblue/C00315%20skyblue%2Cblue/C00062%20skyblue%2Cblue/C00077%20skyblue%2Cblue/C00134%20sky…
	Bin_273	Bosea sp001898115	Energy metabolism	Pyruvate metabolism	cpd00130	C00149	https://www.kegg.jp/kegg-bin/show_pathway?map00620/C00011%20skyblue%2Cblue/C00036%20skyblue%2Cblue/C00074%20skyblue%2Cblue/C00149%20skyblue%2Cblue/C00011%20skyblue%2Cblue/C00022%20skyblue%2Cblue/C00074%20skyblue%2Cblue/C00149%20skyblue%2Cblue/C00011%20skyblue%2Cblue/C00022%20skyblue%2Cblue/C00036%20skyblue%2Cblue/C00074%20skyblue%2Cblue/C00149%20skyblue%2Cblue/C00149%09%23ff0000/C00149%09%23ff000…
	Bin_273	Bosea sp001898115	Energy metabolism	Energy metabolism in photosynthetic organisms	cpd00130	C00149	https://www.kegg.jp/kegg-bin/show_pathway?map00710/C00011%20skyblue%2Cblue/C00085%20skyblue%2Cblue/C00111%20skyblue%2Cblue/C00117%20skyblue%2Cblue/C00118%20skyblue%2Cblue/C00197%20skyblue%2Cblue/C00199%20skyblue%2Cblue/C00231%20skyblue%2Cblue/C00236%20skyblue%2Cblue/C00279%20skyblue%2Cblue/C05382%20skyblue%2Cblue/C00354%20skyblue%2Cblue/C00447%20skyblue%2Cblue/C00117%20skyblue%2Cblue/C00117%20sky…
	Bin_273	Bosea sp001898115	Energy metabolism	Energy metabolism pathways in prokaryotes	cpd00199;cpd00191;cpd00130	C00222;C00232;C00149	https://www.kegg.jp/kegg-bin/show_pathway?map00720/C00022%20skyblue%2Cblue/C00024%20skyblue%2Cblue/C00026%20skyblue%2Cblue/C00036%20skyblue%2Cblue/C00042%20skyblue%2Cblue/C00074%20skyblue%2Cblue/C00091%20skyblue%2Cblue/C00122%20skyblue%2Cblue/C00149%20skyblue%2Cblue/C00158%20skyblue%2Cblue/C00311%20skyblue%2Cblue/C00417%20skyblue%2Cblue/C00022%20skyblue%2Cblue/C00024%20skyblue%2Cblue/C00036%20sky…
	Bin_273	Bosea sp001898115	Energy metabolism	Energy metabolism	cpd00055;cpd00130	C00067;C00149	https://www.kegg.jp/kegg-bin/show_pathway?map00680/C00067%20skyblue%2Cblue/C00132%20skyblue%2Cblue/C00067%20skyblue%2Cblue/C00085%20skyblue%2Cblue/C00111%20skyblue%2Cblue/C00184%20skyblue%2Cblue/C00354%20skyblue%2Cblue/C00036%20skyblue%2Cblue/C00037%20skyblue%2Cblue/C00048%20skyblue%2Cblue/C00065%20skyblue%2Cblue/C00074%20skyblue%2Cblue/C00149%20skyblue%2Cblue/C00168%20skyblue%2Cblue/C00258%20sky…
	Bin_273	Bosea sp001898115	Carbohydrate metabolism	Pentose phosphate pathway	cpd00055	C00067	https://www.kegg.jp/kegg-bin/show_pathway?map00030/C00085%20skyblue%2Cblue/C00117%20skyblue%2Cblue/C00118%20skyblue%2Cblue/C00199%20skyblue%2Cblue/C00231%20skyblue%2Cblue/C00279%20skyblue%2Cblue/C05382%20skyblue%2Cblue/C00345%20skyblue%2Cblue/C01172%20skyblue%2Cblue/C01236%20skyblue%2Cblue/C00117%20skyblue%2Cblue/C00119%20skyblue%2Cblue/C00199%20skyblue%2Cblue/C00345%20skyblue%2Cblue/C01172%20sky…
	Bin_273	Bosea sp001898115	Xenobiotics biodegradation	Xylene degradation	cpd00461	C00596	https://www.kegg.jp/kegg-bin/show_pathway?map00622/C00596%20skyblue%2Cblue/C00596%09%23ff0000/
	Bin_273	Bosea sp001898115	Xenobiotics biodegradation	Dioxin degradation	cpd00461	C00596	https://www.kegg.jp/kegg-bin/show_pathway?map00621/C00180%20skyblue%2Cblue/C00596%20skyblue%2Cblue/C00108%20skyblue%2Cblue/C00596%20skyblue%2Cblue/C00596%09%23ff0000/C00596%09%23ff0000/
	Bin_273	Bosea sp001898115	Xenobiotics biodegradation	Phenylalanine metabolism	cpd00461	C00596	https://www.kegg.jp/kegg-bin/show_pathway?map00360/C00024%20skyblue%2Cblue/C00084%20skyblue%2Cblue/C00596%20skyblue%2Cblue/C00024%20skyblue%2Cblue/C00091%20skyblue%2Cblue/C02232%20skyblue%2Cblue/C14145%20skyblue%2Cblue/C00596%09%23ff0000/
	Bin_273	Bosea sp001898115	Nucleotide metabolism	Purine metabolism	cpd19020	C02350	https://www.kegg.jp/kegg-bin/show_pathway?map00230/C00064%20skyblue%2Cblue/C00119%20skyblue%2Cblue/C00130%20skyblue%2Cblue/C03090%20skyblue%2Cblue/C03373%20skyblue%2Cblue/C03838%20skyblue%2Cblue/C04376%20skyblue%2Cblue/C04640%20skyblue%2Cblue/C04677%20skyblue%2Cblue/C04734%20skyblue%2Cblue/C04751%20skyblue%2Cblue/C04823%20skyblue%2Cblue/C15667%20skyblue%2Cblue/C00002%20skyblue%2Cblue/C00008%20sky…
	Bin_273	Bosea sp001898115	Xenobiotics biodegradation	Benzoate degradation	cpd00461	C00596	https://www.kegg.jp/kegg-bin/show_pathway?map00362/C00090%20skyblue%2Cblue/C00180%20skyblue%2Cblue/C02923%20skyblue%2Cblue/C06730%20skyblue%2Cblue/C00090%20skyblue%2Cblue/C00846%20skyblue%2Cblue/C02480%20skyblue%2Cblue/C03586%20skyblue%2Cblue/C00022%20skyblue%2Cblue/C00024%20skyblue%2Cblue/C00084%20skyblue%2Cblue/C00090%20skyblue%2Cblue/C00100%20skyblue%2Cblue/C00479%20skyblue%2Cblue/C00596%20sky…
	Bin_273	Bosea sp001898115	Metabolism of cofactors and vitamins	Nicotinate and nicotinamide metabolism	cpd00199	C00232	https://www.kegg.jp/kegg-bin/show_pathway?map00760/C00003%20skyblue%2Cblue/C00049%20skyblue%2Cblue/C00857%20skyblue%2Cblue/C01185%20skyblue%2Cblue/C03722%20skyblue%2Cblue/C05840%20skyblue%2Cblue/C00122%20skyblue%2Cblue/C00253%20skyblue%2Cblue/C00232%20skyblue%2Cblue/C00232%20skyblue%2Cblue/C00232%09%23ff0000/C00232%09%23ff0000/
	Bin_273	Bosea sp001898115	Metabolism of cofactors and vitamins	Lipoic acid metabolism	cpd11470	C05752	https://www.kegg.jp/kegg-bin/show_pathway?map00785/C05752%20skyblue%2Cblue/C02972%20skyblue%2Cblue/C05752%20skyblue%2Cblue/C02972%20skyblue%2Cblue/C05752%20skyblue%2Cblue/C02972%20skyblue%2Cblue/C01944%20skyblue%2Cblue/C05752%09%23ff0000/C05752%09%23ff0000/C05752%09%23ff0000/
	Bin_273	Bosea sp001898115	Carbohydrate metabolism	Amino sugar and nucleotide sugar metabolism	cpd00293	C00357	https://www.kegg.jp/kegg-bin/show_pathway?map00520/C00029%20skyblue%2Cblue/C00103%20skyblue%2Cblue/C00052%20skyblue%2Cblue/C00167%20skyblue%2Cblue/C00043%20skyblue%2Cblue/C00085%20skyblue%2Cblue/C00352%20skyblue%2Cblue/C00357%20skyblue%2Cblue/C00043%20skyblue%2Cblue/C00085%20skyblue%2Cblue/C00352%20skyblue%2Cblue/C06156%20skyblue%2Cblue/C00357%09%23ff0000/
	Bin_273	Bosea sp001898115	Metabolism of cofactors and vitamins	Riboflavin metabolism	cpd15807	C18910	https://www.kegg.jp/kegg-bin/show_pathway?map00740/C00016%20skyblue%2Cblue/C00044%20skyblue%2Cblue/C00061%20skyblue%2Cblue/C00199%20skyblue%2Cblue/C00255%20skyblue%2Cblue/C01268%20skyblue%2Cblue/C01304%20skyblue%2Cblue/C04332%20skyblue%2Cblue/C04454%20skyblue%2Cblue/C04732%20skyblue%2Cblue/C15556%20skyblue%2Cblue/C00016%20skyblue%2Cblue/C00044%20skyblue%2Cblue/C00061%20skyblue%2Cblue/C00199%20sky…
	Bin_273	Bosea sp001898115	Nucleotide metabolism	Pyrimidine metabolism	cpd00191	C00222	https://www.kegg.jp/kegg-bin/show_pathway?map00240/C00099%20skyblue%2Cblue/C00106%20skyblue%2Cblue/C00178%20skyblue%2Cblue/C02642%20skyblue%2Cblue/C00064%20skyblue%2Cblue/C00105%20skyblue%2Cblue/C00119%20skyblue%2Cblue/C00169%20skyblue%2Cblue/C00295%20skyblue%2Cblue/C00337%20skyblue%2Cblue/C00438%20skyblue%2Cblue/C01103%20skyblue%2Cblue/C00015%20skyblue%2Cblue/C00063%20skyblue%2Cblue/C00075%20sky…
	Bin_273	Bosea sp001898115	Amino acid metabolism	D-Amino acid metabolism	cpd02626;cpd00851	C01157;C04282	https://www.kegg.jp/kegg-bin/show_pathway?map00470/C00062%20skyblue%2Cblue/C00026%20skyblue%2Cblue/C00433%20skyblue%2Cblue/C04282%20skyblue%2Cblue/C00135%20skyblue%2Cblue/C01157%09%23ff0000/C04282%09%23ff0000/
9	Bin_28	Microbacterium sp900156455	Carbohydrate metabolism	Glycolysis / Gluconeogenesis	cpd00482	C00631	https://www.kegg.jp/kegg-bin/show_pathway?map00010/C00022%20skyblue%2Cblue/C00074%20skyblue%2Cblue/C00085%20skyblue%2Cblue/C00111%20skyblue%2Cblue/C00118%20skyblue%2Cblue/C00197%20skyblue%2Cblue/C00236%20skyblue%2Cblue/C00354%20skyblue%2Cblue/C00631%20skyblue%2Cblue/C00668%20skyblue%2Cblue/C00022%20skyblue%2Cblue/C00074%20skyblue%2Cblue/C00111%20skyblue%2Cblue/C00118%20skyblue%2Cblue/C00197%20sky…
	Bin_28	Microbacterium sp900156455	Carbohydrate metabolism	Citrate cycle (TCA cycle)	cpd00130	C00149	https://www.kegg.jp/kegg-bin/show_pathway?map00020/C00024%20skyblue%2Cblue/C00026%20skyblue%2Cblue/C00036%20skyblue%2Cblue/C00042%20skyblue%2Cblue/C00091%20skyblue%2Cblue/C00122%20skyblue%2Cblue/C00149%20skyblue%2Cblue/C00158%20skyblue%2Cblue/C00311%20skyblue%2Cblue/C00024%20skyblue%2Cblue/C00026%20skyblue%2Cblue/C00036%20skyblue%2Cblue/C00158%20skyblue%2Cblue/C00311%20skyblue%2Cblue/C00026%20sky…
	Bin_28	Microbacterium sp900156455	Carbohydrate metabolism	Glyoxylate and dicarboxylate metabolism	cpd00130	C00149	https://www.kegg.jp/kegg-bin/show_pathway?map00630/C00024%20skyblue%2Cblue/C00036%20skyblue%2Cblue/C00048%20skyblue%2Cblue/C00149%20skyblue%2Cblue/C00158%20skyblue%2Cblue/C00311%20skyblue%2Cblue/C00417%20skyblue%2Cblue/C00024%20skyblue%2Cblue/C00048%20skyblue%2Cblue/C00091%20skyblue%2Cblue/C00100%20skyblue%2Cblue/C00149%20skyblue%2Cblue/C00332%20skyblue%2Cblue/C00683%20skyblue%2Cblue/C00877%20sky…
	Bin_28	Microbacterium sp900156455	Carbohydrate metabolism	beta-Alanine metabolism	cpd00191	C00222	https://www.kegg.jp/kegg-bin/show_pathway?map00410/C00024%20skyblue%2Cblue/C00100%20skyblue%2Cblue/C00222%20skyblue%2Cblue/C00222%09%23ff0000/
	Bin_28	Microbacterium sp900156455	Amino acid metabolism	Cysteine and methionine metabolism	cpd00227;cpd00837	C01137;C00263	https://www.kegg.jp/kegg-bin/show_pathway?map00270/C00049%20skyblue%2Cblue/C00073%20skyblue%2Cblue/C00155%20skyblue%2Cblue/C00263%20skyblue%2Cblue/C00441%20skyblue%2Cblue/C01118%20skyblue%2Cblue/C03082%20skyblue%2Cblue/C02291%20skyblue%2Cblue/C00065%20skyblue%2Cblue/C00097%20skyblue%2Cblue/C00283%20skyblue%2Cblue/C00979%20skyblue%2Cblue/C00019%20skyblue%2Cblue/C00073%20skyblue%2Cblue/C00170%20sky…
	Bin_28	Microbacterium sp900156455	Amino acid metabolism	Glycine, serine and threonine metabolism	cpd00227	C00263	https://www.kegg.jp/kegg-bin/show_pathway?map00260/C00049%20skyblue%2Cblue/C00188%20skyblue%2Cblue/C00263%20skyblue%2Cblue/C00441%20skyblue%2Cblue/C01102%20skyblue%2Cblue/C03082%20skyblue%2Cblue/C00065%20skyblue%2Cblue/C00197%20skyblue%2Cblue/C01005%20skyblue%2Cblue/C03232%20skyblue%2Cblue/C00049%20skyblue%2Cblue/C00441%20skyblue%2Cblue/C03082%20skyblue%2Cblue/C00065%20skyblue%2Cblue/C00097%20sky…
	Bin_28	Microbacterium sp900156455	Amino acid metabolism	Phenylalanine, tyrosine and tryptophan biosynthesis	cpd00956	C01302	https://www.kegg.jp/kegg-bin/show_pathway?map00400/C00074%20skyblue%2Cblue/C00251%20skyblue%2Cblue/C00279%20skyblue%2Cblue/C00493%20skyblue%2Cblue/C00944%20skyblue%2Cblue/C01269%20skyblue%2Cblue/C02637%20skyblue%2Cblue/C03175%20skyblue%2Cblue/C04691%20skyblue%2Cblue/C00078%20skyblue%2Cblue/C00108%20skyblue%2Cblue/C00251%20skyblue%2Cblue/C03506%20skyblue%2Cblue/C04302%20skyblue%2Cblue/C00079%20sky…
	Bin_28	Microbacterium sp900156455	Amino acid metabolism	Valine, leucine and isoleucine degradation	cpd00292	C00356	https://www.kegg.jp/kegg-bin/show_pathway?map00280/C00123%20skyblue%2Cblue/C00164%20skyblue%2Cblue/C00233%20skyblue%2Cblue/C00356%20skyblue%2Cblue/C02939%20skyblue%2Cblue/C03069%20skyblue%2Cblue/C03231%20skyblue%2Cblue/C15975%20skyblue%2Cblue/C00091%20skyblue%2Cblue/C00100%20skyblue%2Cblue/C00683%20skyblue%2Cblue/C00356%09%23ff0000/
	Bin_28	Microbacterium sp900156455	Amino acid metabolism	Tryptophan metabolism	cpd00275;cpd02065	C00328;C03227	https://www.kegg.jp/kegg-bin/show_pathway?map00380/C00078%20skyblue%2Cblue/C00078%20skyblue%2Cblue/C00328%20skyblue%2Cblue/C00632%20skyblue%2Cblue/C04409%20skyblue%2Cblue/C00078%20skyblue%2Cblue/C00003%20skyblue%2Cblue/C00078%20skyblue%2Cblue/C00328%20skyblue%2Cblue/C00632%20skyblue%2Cblue/C00857%20skyblue%2Cblue/C01185%20skyblue%2Cblue/C03722%20skyblue%2Cblue/C04409%20skyblue%2Cblue/C00078%20sky…
	Bin_28	Microbacterium sp900156455	Lipid metabolism	Fatty acid biosynthesis	cpd11484;cpd11464;cpd11470;cpd11466	C05761;C04688;C05752;C05745	https://www.kegg.jp/kegg-bin/show_pathway?map00061/C00024%20skyblue%2Cblue/C00083%20skyblue%2Cblue/C05744%20skyblue%2Cblue/C01209%20skyblue%2Cblue/C03939%20skyblue%2Cblue/C05223%20skyblue%2Cblue/C05752%20skyblue%2Cblue/C05755%20skyblue%2Cblue/C04618%20skyblue%2Cblue/C05747%20skyblue%2Cblue/C05757%20skyblue%2Cblue/C04633%20skyblue%2Cblue/C04619%20skyblue%2Cblue/C04620%20skyblue%2Cblue/C04688%20sky…
	Bin_28	Microbacterium sp900156455	Lipid metabolism	Butanoate metabolism	cpd00292	C00356	https://www.kegg.jp/kegg-bin/show_pathway?map00650/C00024%20skyblue%2Cblue/C00164%20skyblue%2Cblue/C00332%20skyblue%2Cblue/C00356%20skyblue%2Cblue/C01089%20skyblue%2Cblue/C00356%09%23ff0000/
	Bin_28	Microbacterium sp900156455	Biosynthesis of other secondary metabolites	Terpenoid backbone biosynthesis	cpd00292	C00356	https://www.kegg.jp/kegg-bin/show_pathway?map00900/C00024%20skyblue%2Cblue/C00129%20skyblue%2Cblue/C00235%20skyblue%2Cblue/C00332%20skyblue%2Cblue/C00356%20skyblue%2Cblue/C00022%20skyblue%2Cblue/C00118%20skyblue%2Cblue/C00129%20skyblue%2Cblue/C00235%20skyblue%2Cblue/C11434%20skyblue%2Cblue/C11435%20skyblue%2Cblue/C11436%20skyblue%2Cblue/C11437%20skyblue%2Cblue/C11453%20skyblue%2Cblue/C11811%20sky…
	Bin_28	Microbacterium sp900156455	Metabolism of cofactors and vitamins	Ubiquinone and other terpenoid-quinone biosynthesis	cpd00136	C00156	https://www.kegg.jp/kegg-bin/show_pathway?map00130/C00353%20skyblue%2Cblue/C00544%20skyblue%2Cblue/C00251%20skyblue%2Cblue/C00885%20skyblue%2Cblue/C02730%20skyblue%2Cblue/C03160%20skyblue%2Cblue/C03657%20skyblue%2Cblue/C05817%20skyblue%2Cblue/C15547%20skyblue%2Cblue/C16519%20skyblue%2Cblue/C00156%20skyblue%2Cblue/C00251%20skyblue%2Cblue/C00156%20skyblue%2Cblue/C00251%20skyblue%2Cblue/C00251%20sky…
	Bin_28	Microbacterium sp900156455	Amino acid metabolism	Glutathione metabolism	cpd00042	C00051	https://www.kegg.jp/kegg-bin/show_pathway?map00480/C00025%20skyblue%2Cblue/C00051%20skyblue%2Cblue/C00051%09%23ff0000/
	Bin_28	Microbacterium sp900156455	Metabolism of cofactors and vitamins	Thiamine metabolism	cpd21479;cpd14545	C15809;C20246	https://www.kegg.jp/kegg-bin/show_pathway?map00730/C00068%20skyblue%2Cblue/C00082%20skyblue%2Cblue/C01081%20skyblue%2Cblue/C03373%20skyblue%2Cblue/C04556%20skyblue%2Cblue/C04752%20skyblue%2Cblue/C11437%20skyblue%2Cblue/C15809%20skyblue%2Cblue/C00037%20skyblue%2Cblue/C00068%20skyblue%2Cblue/C01081%20skyblue%2Cblue/C03373%20skyblue%2Cblue/C04556%20skyblue%2Cblue/C04752%20skyblue%2Cblue/C11437%20sky…
	Bin_28	Microbacterium sp900156455	Amino acid metabolism	Arginine and proline metabolism	cpd00152;cpd00837	C01137;C00179	https://www.kegg.jp/kegg-bin/show_pathway?map00330/C00025%20skyblue%2Cblue/C00077%20skyblue%2Cblue/C00148%20skyblue%2Cblue/C01165%20skyblue%2Cblue/C03287%20skyblue%2Cblue/C03912%20skyblue%2Cblue/C00062%20skyblue%2Cblue/C00791%20skyblue%2Cblue/C00019%20skyblue%2Cblue/C00062%20skyblue%2Cblue/C00315%20skyblue%2Cblue/C00062%20skyblue%2Cblue/C00077%20skyblue%2Cblue/C00334%20skyblue%2Cblue/C00334%20sky…
	Bin_28	Microbacterium sp900156455	Energy metabolism	Energy metabolism	cpd11620	C00138	https://www.kegg.jp/kegg-bin/show_pathway?map00195/C00001%20skyblue%2Cblue/C00007%20skyblue%2Cblue/C00138%20skyblue%2Cblue/C00139%20skyblue%2Cblue/C00138%09%23ff0000/
	Bin_28	Microbacterium sp900156455	Energy metabolism	Pyruvate metabolism	cpd00130	C00149	https://www.kegg.jp/kegg-bin/show_pathway?map00620/C00011%20skyblue%2Cblue/C00036%20skyblue%2Cblue/C00074%20skyblue%2Cblue/C00149%20skyblue%2Cblue/C00011%20skyblue%2Cblue/C00022%20skyblue%2Cblue/C00074%20skyblue%2Cblue/C00149%20skyblue%2Cblue/C00011%20skyblue%2Cblue/C00022%20skyblue%2Cblue/C00036%20skyblue%2Cblue/C00074%20skyblue%2Cblue/C00149%20skyblue%2Cblue/C00149%09%23ff0000/C00149%09%23ff000…
	Bin_28	Microbacterium sp900156455	Energy metabolism	Energy metabolism in photosynthetic organisms	cpd00130	C00149	https://www.kegg.jp/kegg-bin/show_pathway?map00710/C00011%20skyblue%2Cblue/C00085%20skyblue%2Cblue/C00111%20skyblue%2Cblue/C00117%20skyblue%2Cblue/C00118%20skyblue%2Cblue/C00197%20skyblue%2Cblue/C00199%20skyblue%2Cblue/C00231%20skyblue%2Cblue/C00236%20skyblue%2Cblue/C00279%20skyblue%2Cblue/C05382%20skyblue%2Cblue/C00354%20skyblue%2Cblue/C00447%20skyblue%2Cblue/C00117%20skyblue%2Cblue/C00117%20sky…
	Bin_28	Microbacterium sp900156455	Energy metabolism	Energy metabolism pathways in prokaryotes	cpd00191;cpd00130	C00222;C00149	https://www.kegg.jp/kegg-bin/show_pathway?map00720/C00022%20skyblue%2Cblue/C00024%20skyblue%2Cblue/C00026%20skyblue%2Cblue/C00036%20skyblue%2Cblue/C00042%20skyblue%2Cblue/C00074%20skyblue%2Cblue/C00091%20skyblue%2Cblue/C00122%20skyblue%2Cblue/C00149%20skyblue%2Cblue/C00158%20skyblue%2Cblue/C00311%20skyblue%2Cblue/C00417%20skyblue%2Cblue/C00022%20skyblue%2Cblue/C00024%20skyblue%2Cblue/C00036%20sky…
	Bin_28	Microbacterium sp900156455	Carbohydrate metabolism	Pentose phosphate pathway	cpd00222	C00257	https://www.kegg.jp/kegg-bin/show_pathway?map00030/C00085%20skyblue%2Cblue/C00117%20skyblue%2Cblue/C00118%20skyblue%2Cblue/C00199%20skyblue%2Cblue/C00231%20skyblue%2Cblue/C00279%20skyblue%2Cblue/C05382%20skyblue%2Cblue/C00345%20skyblue%2Cblue/C01172%20skyblue%2Cblue/C01236%20skyblue%2Cblue/C00668%20skyblue%2Cblue/C00117%20skyblue%2Cblue/C00119%20skyblue%2Cblue/C00199%20skyblue%2Cblue/C00345%20sky…
	Bin_28	Microbacterium sp900156455	Energy metabolism	Energy metabolism	cpd00482;cpd00130	C00631;C00149	https://www.kegg.jp/kegg-bin/show_pathway?map00680/C00067%20skyblue%2Cblue/C00132%20skyblue%2Cblue/C00067%20skyblue%2Cblue/C00085%20skyblue%2Cblue/C00111%20skyblue%2Cblue/C00184%20skyblue%2Cblue/C00354%20skyblue%2Cblue/C00036%20skyblue%2Cblue/C00037%20skyblue%2Cblue/C00048%20skyblue%2Cblue/C00065%20skyblue%2Cblue/C00074%20skyblue%2Cblue/C00149%20skyblue%2Cblue/C00168%20skyblue%2Cblue/C00258%20sky…
	Bin_28	Microbacterium sp900156455	Xenobiotics biodegradation	Chlorocyclohexane and chlorobenzene degradation	cpd00077	C00090	https://www.kegg.jp/kegg-bin/show_pathway?map00361/C00090%09%23ff0000/C00090%09%23ff0000/
	Bin_28	Microbacterium sp900156455	Xenobiotics biodegradation	Benzoate degradation	cpd00077	C00090	https://www.kegg.jp/kegg-bin/show_pathway?map00362/C00846%20skyblue%2Cblue/C03586%20skyblue%2Cblue/C00022%20skyblue%2Cblue/C00024%20skyblue%2Cblue/C00084%20skyblue%2Cblue/C00100%20skyblue%2Cblue/C00479%20skyblue%2Cblue/C00682%20skyblue%2Cblue/C00090%09%23ff0000/C00090%09%23ff0000/C00090%09%23ff0000/
	Bin_28	Microbacterium sp900156455	Energy metabolism	Energy metabolism	cpd00268	C00320	https://www.kegg.jp/kegg-bin/show_pathway?map00920/C00094%20skyblue%2Cblue/C00283%20skyblue%2Cblue/C00320%20skyblue%2Cblue/C00094%20skyblue%2Cblue/C00283%20skyblue%2Cblue/C00320%09%23ff0000/
	Bin_28	Microbacterium sp900156455	Xenobiotics biodegradation	Aminobenzoate degradation	cpd00077	C00090	https://www.kegg.jp/kegg-bin/show_pathway?map00627/C00108%20skyblue%2Cblue/C00090%09%23ff0000/
	Bin_28	Microbacterium sp900156455	Xenobiotics biodegradation	Phenylalanine metabolism	cpd00452	C00582	https://www.kegg.jp/kegg-bin/show_pathway?map00360/C00024%20skyblue%2Cblue/C00084%20skyblue%2Cblue/C00024%20skyblue%2Cblue/C00091%20skyblue%2Cblue/C02232%20skyblue%2Cblue/C14144%20skyblue%2Cblue/C14145%20skyblue%2Cblue/C19945%20skyblue%2Cblue/C20062%20skyblue%2Cblue/C00582%09%23ff0000/
	Bin_28	Microbacterium sp900156455	Metabolism of cofactors and vitamins	Lipoic acid metabolism	cpd11470	C05752	https://www.kegg.jp/kegg-bin/show_pathway?map00785/C05752%20skyblue%2Cblue/C02972%20skyblue%2Cblue/C05752%20skyblue%2Cblue/C02972%20skyblue%2Cblue/C05752%20skyblue%2Cblue/C02972%20skyblue%2Cblue/C01944%20skyblue%2Cblue/C05752%09%23ff0000/C05752%09%23ff0000/C05752%09%23ff0000/
	Bin_28	Microbacterium sp900156455	Metabolism of cofactors and vitamins	Riboflavin metabolism	cpd15807	C18910	https://www.kegg.jp/kegg-bin/show_pathway?map00740/C00016%20skyblue%2Cblue/C00044%20skyblue%2Cblue/C00061%20skyblue%2Cblue/C00199%20skyblue%2Cblue/C00255%20skyblue%2Cblue/C01268%20skyblue%2Cblue/C01304%20skyblue%2Cblue/C04332%20skyblue%2Cblue/C04454%20skyblue%2Cblue/C04732%20skyblue%2Cblue/C15556%20skyblue%2Cblue/C00016%20skyblue%2Cblue/C00044%20skyblue%2Cblue/C00061%20skyblue%2Cblue/C00199%20sky…
	Bin_28	Microbacterium sp900156455	Nucleotide metabolism	Pyrimidine metabolism	cpd00191	C00222	https://www.kegg.jp/kegg-bin/show_pathway?map00240/C00099%20skyblue%2Cblue/C00106%20skyblue%2Cblue/C00178%20skyblue%2Cblue/C02642%20skyblue%2Cblue/C00064%20skyblue%2Cblue/C00105%20skyblue%2Cblue/C00119%20skyblue%2Cblue/C00169%20skyblue%2Cblue/C00295%20skyblue%2Cblue/C00337%20skyblue%2Cblue/C00438%20skyblue%2Cblue/C01103%20skyblue%2Cblue/C00015%20skyblue%2Cblue/C00063%20skyblue%2Cblue/C00075%20sky…
10	Bin_6	s__Devosia_A sp001899085	Carbohydrate metabolism	Pentose phosphate pathway	cpd00863	C01172	https://www.kegg.jp/kegg-bin/show_pathway?map00030/C00085%20skyblue%2Cblue/C00117%20skyblue%2Cblue/C00118%20skyblue%2Cblue/C00199%20skyblue%2Cblue/C00231%20skyblue%2Cblue/C00279%20skyblue%2Cblue/C05382%20skyblue%2Cblue/C00345%20skyblue%2Cblue/C01172%20skyblue%2Cblue/C01236%20skyblue%2Cblue/C00117%20skyblue%2Cblue/C00119%20skyblue%2Cblue/C00199%20skyblue%2Cblue/C00345%20skyblue%2Cblue/C01172%20sky…
	Bin_6	s__Devosia_A sp001899085	Carbohydrate metabolism	Citrate cycle (TCA cycle)	cpd00130	C00149	https://www.kegg.jp/kegg-bin/show_pathway?map00020/C00024%20skyblue%2Cblue/C00026%20skyblue%2Cblue/C00036%20skyblue%2Cblue/C00042%20skyblue%2Cblue/C00091%20skyblue%2Cblue/C00122%20skyblue%2Cblue/C00149%20skyblue%2Cblue/C00158%20skyblue%2Cblue/C00311%20skyblue%2Cblue/C00024%20skyblue%2Cblue/C00026%20skyblue%2Cblue/C00036%20skyblue%2Cblue/C00158%20skyblue%2Cblue/C00311%20skyblue%2Cblue/C00026%20sky…
	Bin_6	s__Devosia_A sp001899085	Carbohydrate metabolism	Glyoxylate and dicarboxylate metabolism	cpd00130	C00149	https://www.kegg.jp/kegg-bin/show_pathway?map00630/C00024%20skyblue%2Cblue/C00036%20skyblue%2Cblue/C00048%20skyblue%2Cblue/C00149%20skyblue%2Cblue/C00158%20skyblue%2Cblue/C00311%20skyblue%2Cblue/C00417%20skyblue%2Cblue/C00024%20skyblue%2Cblue/C00048%20skyblue%2Cblue/C00091%20skyblue%2Cblue/C00100%20skyblue%2Cblue/C00149%20skyblue%2Cblue/C00332%20skyblue%2Cblue/C00683%20skyblue%2Cblue/C00877%20sky…
	Bin_6	s__Devosia_A sp001899085	Carbohydrate metabolism	beta-Alanine metabolism	cpd00191	C00222	https://www.kegg.jp/kegg-bin/show_pathway?map00410/C00024%20skyblue%2Cblue/C00100%20skyblue%2Cblue/C00222%20skyblue%2Cblue/C00894%20skyblue%2Cblue/C00222%09%23ff0000/
	Bin_6	s__Devosia_A sp001899085	Amino acid metabolism	Alanine, aspartate and glutamate metabolism	cpd00199	C00232	https://www.kegg.jp/kegg-bin/show_pathway?map00250/C00025%20skyblue%2Cblue/C00042%20skyblue%2Cblue/C00334%20skyblue%2Cblue/C00232%09%23ff0000/
	Bin_6	s__Devosia_A sp001899085	Amino acid metabolism	Cysteine and methionine metabolism	cpd00837	C01137	https://www.kegg.jp/kegg-bin/show_pathway?map00270/C00049%20skyblue%2Cblue/C00073%20skyblue%2Cblue/C00155%20skyblue%2Cblue/C00263%20skyblue%2Cblue/C00441%20skyblue%2Cblue/C01118%20skyblue%2Cblue/C03082%20skyblue%2Cblue/C02291%20skyblue%2Cblue/C00065%20skyblue%2Cblue/C00097%20skyblue%2Cblue/C00283%20skyblue%2Cblue/C00979%20skyblue%2Cblue/C00019%20skyblue%2Cblue/C00073%20skyblue%2Cblue/C00170%20sky…
	Bin_6	s__Devosia_A sp001899085	Amino acid metabolism	Tryptophan metabolism	cpd00275;cpd02065	C00328;C03227	https://www.kegg.jp/kegg-bin/show_pathway?map00380/C00078%20skyblue%2Cblue/C00780%20skyblue%2Cblue/C00078%20skyblue%2Cblue/C00328%20skyblue%2Cblue/C00632%20skyblue%2Cblue/C04409%20skyblue%2Cblue/C00078%20skyblue%2Cblue/C00003%20skyblue%2Cblue/C00078%20skyblue%2Cblue/C00328%20skyblue%2Cblue/C00632%20skyblue%2Cblue/C00857%20skyblue%2Cblue/C01185%20skyblue%2Cblue/C03722%20skyblue%2Cblue/C04409%20sky…
	Bin_6	s__Devosia_A sp001899085	Lipid metabolism	Fatty acid biosynthesis	cpd11464;cpd11470	C05752;C05745	https://www.kegg.jp/kegg-bin/show_pathway?map00061/C00024%20skyblue%2Cblue/C00083%20skyblue%2Cblue/C05744%20skyblue%2Cblue/C01209%20skyblue%2Cblue/C03939%20skyblue%2Cblue/C05745%20skyblue%2Cblue/C04246%20skyblue%2Cblue/C05761%20skyblue%2Cblue/C05760%20skyblue%2Cblue/C05223%20skyblue%2Cblue/C05758%20skyblue%2Cblue/C05752%20skyblue%2Cblue/C05751%20skyblue%2Cblue/C05749%20skyblue%2Cblue/C05748%20sky…
	Bin_6	s__Devosia_A sp001899085	Carbohydrate metabolism	Fructose and mannose metabolism	cpd00235	C00275	https://www.kegg.jp/kegg-bin/show_pathway?map00051/C00085%20skyblue%2Cblue/C00096%20skyblue%2Cblue/C00275%20skyblue%2Cblue/C00636%20skyblue%2Cblue/C00275%09%23ff0000/
	Bin_6	s__Devosia_A sp001899085	Metabolism of cofactors and vitamins	Ubiquinone and other terpenoid-quinone biosynthesis	cpd00136	C00156	https://www.kegg.jp/kegg-bin/show_pathway?map00130/C00251%20skyblue%2Cblue/C00885%20skyblue%2Cblue/C02730%20skyblue%2Cblue/C03160%20skyblue%2Cblue/C03657%20skyblue%2Cblue/C05817%20skyblue%2Cblue/C16519%20skyblue%2Cblue/C00156%20skyblue%2Cblue/C00251%20skyblue%2Cblue/C00156%20skyblue%2Cblue/C00251%20skyblue%2Cblue/C00251%20skyblue%2Cblue/C00251%20skyblue%2Cblue/C00885%20skyblue%2Cblue/C02730%20sky…
	Bin_6	s__Devosia_A sp001899085	Metabolism of cofactors and vitamins	Pantothenate and CoA biosynthesis	cpd00644	C00864	https://www.kegg.jp/kegg-bin/show_pathway?map00770/C00049%20skyblue%2Cblue/C00099%20skyblue%2Cblue/C00141%20skyblue%2Cblue/C00183%20skyblue%2Cblue/C00522%20skyblue%2Cblue/C00966%20skyblue%2Cblue/C00010%20skyblue%2Cblue/C00882%20skyblue%2Cblue/C01134%20skyblue%2Cblue/C03492%20skyblue%2Cblue/C04352%20skyblue%2Cblue/C00099%20skyblue%2Cblue/C00141%20skyblue%2Cblue/C00522%20skyblue%2Cblue/C00966%20sky…
	Bin_6	s__Devosia_A sp001899085	Metabolism of cofactors and vitamins	Biotin metabolism	cpd00800	C01092	https://www.kegg.jp/kegg-bin/show_pathway?map00780/C01037%20skyblue%2Cblue/C01092%20skyblue%2Cblue/C01209%20skyblue%2Cblue/C19846%20skyblue%2Cblue/C01037%20skyblue%2Cblue/C01092%20skyblue%2Cblue/C01037%20skyblue%2Cblue/C01092%20skyblue%2Cblue/C01092%20skyblue%2Cblue/C01092%09%23ff0000/C01092%09%23ff0000/C01092%09%23ff0000/C01092%09%23ff0000/
	Bin_6	s__Devosia_A sp001899085	Metabolism of cofactors and vitamins	Thiamine metabolism	cpd02894;cpd14545;cpd21479	C20246;C15809;C04752	https://www.kegg.jp/kegg-bin/show_pathway?map00730/C00068%20skyblue%2Cblue/C00082%20skyblue%2Cblue/C01081%20skyblue%2Cblue/C03373%20skyblue%2Cblue/C11437%20skyblue%2Cblue/C15809%20skyblue%2Cblue/C00037%20skyblue%2Cblue/C00068%20skyblue%2Cblue/C01081%20skyblue%2Cblue/C03373%20skyblue%2Cblue/C11437%20skyblue%2Cblue/C15809%20skyblue%2Cblue/C00003%20skyblue%2Cblue/C00037%20skyblue%2Cblue/C00068%20sky…
	Bin_6	s__Devosia_A sp001899085	Amino acid metabolism	Arginine and proline metabolism	cpd00837	C01137	https://www.kegg.jp/kegg-bin/show_pathway?map00330/C00025%20skyblue%2Cblue/C00077%20skyblue%2Cblue/C00148%20skyblue%2Cblue/C01165%20skyblue%2Cblue/C03287%20skyblue%2Cblue/C03912%20skyblue%2Cblue/C00062%20skyblue%2Cblue/C00791%20skyblue%2Cblue/C00019%20skyblue%2Cblue/C00062%20skyblue%2Cblue/C00315%20skyblue%2Cblue/C00062%20skyblue%2Cblue/C00077%20skyblue%2Cblue/C00334%20skyblue%2Cblue/C00334%20sky…
	Bin_6	s__Devosia_A sp001899085	Energy metabolism	Pyruvate metabolism	cpd00130	C00149	https://www.kegg.jp/kegg-bin/show_pathway?map00620/C00011%20skyblue%2Cblue/C00036%20skyblue%2Cblue/C00074%20skyblue%2Cblue/C00149%20skyblue%2Cblue/C00011%20skyblue%2Cblue/C00022%20skyblue%2Cblue/C00074%20skyblue%2Cblue/C00149%20skyblue%2Cblue/C00011%20skyblue%2Cblue/C00022%20skyblue%2Cblue/C00036%20skyblue%2Cblue/C00074%20skyblue%2Cblue/C00149%20skyblue%2Cblue/C00149%09%23ff0000/C00149%09%23ff000…
	Bin_6	s__Devosia_A sp001899085	Energy metabolism	Energy metabolism in photosynthetic organisms	cpd00130	C00149	https://www.kegg.jp/kegg-bin/show_pathway?map00710/C00011%20skyblue%2Cblue/C00085%20skyblue%2Cblue/C00111%20skyblue%2Cblue/C00117%20skyblue%2Cblue/C00118%20skyblue%2Cblue/C00197%20skyblue%2Cblue/C00199%20skyblue%2Cblue/C00231%20skyblue%2Cblue/C00236%20skyblue%2Cblue/C00279%20skyblue%2Cblue/C05382%20skyblue%2Cblue/C00354%20skyblue%2Cblue/C00447%20skyblue%2Cblue/C00117%20skyblue%2Cblue/C00117%20sky…
	Bin_6	s__Devosia_A sp001899085	Energy metabolism	Energy metabolism pathways in prokaryotes	cpd00199;cpd00191;cpd00130	C00222;C00232;C00149	https://www.kegg.jp/kegg-bin/show_pathway?map00720/C00022%20skyblue%2Cblue/C00024%20skyblue%2Cblue/C00026%20skyblue%2Cblue/C00036%20skyblue%2Cblue/C00042%20skyblue%2Cblue/C00074%20skyblue%2Cblue/C00091%20skyblue%2Cblue/C00122%20skyblue%2Cblue/C00149%20skyblue%2Cblue/C00158%20skyblue%2Cblue/C00311%20skyblue%2Cblue/C00417%20skyblue%2Cblue/C00022%20skyblue%2Cblue/C00024%20skyblue%2Cblue/C00036%20sky…
	Bin_6	s__Devosia_A sp001899085	Energy metabolism	Energy metabolism	cpd00130	C00149	https://www.kegg.jp/kegg-bin/show_pathway?map00680/C00067%20skyblue%2Cblue/C00067%20skyblue%2Cblue/C00085%20skyblue%2Cblue/C00111%20skyblue%2Cblue/C00184%20skyblue%2Cblue/C00354%20skyblue%2Cblue/C00036%20skyblue%2Cblue/C00037%20skyblue%2Cblue/C00048%20skyblue%2Cblue/C00065%20skyblue%2Cblue/C00074%20skyblue%2Cblue/C00149%20skyblue%2Cblue/C00168%20skyblue%2Cblue/C00258%20skyblue%2Cblue/C00631%20sky…
	Bin_6	s__Devosia_A sp001899085	Xenobiotics biodegradation	Xylene degradation	cpd00461	C00596	https://www.kegg.jp/kegg-bin/show_pathway?map00622/C00596%20skyblue%2Cblue/C00596%09%23ff0000/
	Bin_6	s__Devosia_A sp001899085	Xenobiotics biodegradation	Dioxin degradation	cpd00461	C00596	https://www.kegg.jp/kegg-bin/show_pathway?map00621/C00596%20skyblue%2Cblue/C00108%20skyblue%2Cblue/C00596%20skyblue%2Cblue/C00596%09%23ff0000/C00596%09%23ff0000/
	Bin_6	s__Devosia_A sp001899085	Xenobiotics biodegradation	Phenylalanine metabolism	cpd00461	C00596	https://www.kegg.jp/kegg-bin/show_pathway?map00360/C00024%20skyblue%2Cblue/C00084%20skyblue%2Cblue/C00596%20skyblue%2Cblue/C00024%20skyblue%2Cblue/C00091%20skyblue%2Cblue/C02232%20skyblue%2Cblue/C14145%20skyblue%2Cblue/C00596%09%23ff0000/
	Bin_6	s__Devosia_A sp001899085	Xenobiotics biodegradation	Benzoate degradation	cpd00461;cpd02255	C00596;C03586	https://www.kegg.jp/kegg-bin/show_pathway?map00362/C00090%20skyblue%2Cblue/C02923%20skyblue%2Cblue/C06730%20skyblue%2Cblue/C00090%20skyblue%2Cblue/C00846%20skyblue%2Cblue/C00022%20skyblue%2Cblue/C00024%20skyblue%2Cblue/C00084%20skyblue%2Cblue/C00090%20skyblue%2Cblue/C00100%20skyblue%2Cblue/C00479%20skyblue%2Cblue/C00596%20skyblue%2Cblue/C00682%20skyblue%2Cblue/C06730%20skyblue%2Cblue/C03586%09%23…
	Bin_6	s__Devosia_A sp001899085	Metabolism of cofactors and vitamins	Nicotinate and nicotinamide metabolism	cpd00199	C00232	https://www.kegg.jp/kegg-bin/show_pathway?map00760/C00003%20skyblue%2Cblue/C00049%20skyblue%2Cblue/C00857%20skyblue%2Cblue/C01185%20skyblue%2Cblue/C03722%20skyblue%2Cblue/C05840%20skyblue%2Cblue/C00122%20skyblue%2Cblue/C00253%20skyblue%2Cblue/C00232%09%23ff0000/C00232%09%23ff0000/
	Bin_6	s__Devosia_A sp001899085	Metabolism of cofactors and vitamins	Folate biosynthesis	cpd21090	C19848	https://www.kegg.jp/kegg-bin/show_pathway?map00790/C00044%20skyblue%2Cblue/C00101%20skyblue%2Cblue/C00415%20skyblue%2Cblue/C00921%20skyblue%2Cblue/C01300%20skyblue%2Cblue/C04807%20skyblue%2Cblue/C04874%20skyblue%2Cblue/C04895%20skyblue%2Cblue/C05922%20skyblue%2Cblue/C05923%20skyblue%2Cblue/C06148%20skyblue%2Cblue/C00044%20skyblue%2Cblue/C00101%20skyblue%2Cblue/C00415%20skyblue%2Cblue/C00921%20sky…
	Bin_6	s__Devosia_A sp001899085	Metabolism of cofactors and vitamins	Lipoic acid metabolism	cpd11470	C05752	https://www.kegg.jp/kegg-bin/show_pathway?map00785/C05752%20skyblue%2Cblue/C02972%20skyblue%2Cblue/C05752%20skyblue%2Cblue/C02972%20skyblue%2Cblue/C05752%20skyblue%2Cblue/C02972%20skyblue%2Cblue/C01944%20skyblue%2Cblue/C05752%09%23ff0000/C05752%09%23ff0000/C05752%09%23ff0000/
	Bin_6	s__Devosia_A sp001899085	Nucleotide metabolism	Pyrimidine metabolism	cpd00191	C00222	https://www.kegg.jp/kegg-bin/show_pathway?map00240/C00099%20skyblue%2Cblue/C00106%20skyblue%2Cblue/C00178%20skyblue%2Cblue/C00429%20skyblue%2Cblue/C02642%20skyblue%2Cblue/C00064%20skyblue%2Cblue/C00105%20skyblue%2Cblue/C00119%20skyblue%2Cblue/C00169%20skyblue%2Cblue/C00295%20skyblue%2Cblue/C00337%20skyblue%2Cblue/C00438%20skyblue%2Cblue/C01103%20skyblue%2Cblue/C00015%20skyblue%2Cblue/C00063%20sky…
	Bin_6	s__Devosia_A sp001899085	Amino acid metabolism	D-Amino acid metabolism	cpd02626;cpd00851	C01157;C04282	https://www.kegg.jp/kegg-bin/show_pathway?map00470/C00062%20skyblue%2Cblue/C00026%20skyblue%2Cblue/C00433%20skyblue%2Cblue/C04282%20skyblue%2Cblue/C00135%20skyblue%2Cblue/C01157%09%23ff0000/C04282%09%23ff0000/"
11	Bin_8	Rhodoglobus sp001725325	Carbohydrate metabolism	Glycolysis / Gluconeogenesis	cpd00482	C00631	https://www.kegg.jp/kegg-bin/show_pathway?map00010/C00022%20skyblue%2Cblue/C00074%20skyblue%2Cblue/C00085%20skyblue%2Cblue/C00111%20skyblue%2Cblue/C00118%20skyblue%2Cblue/C00197%20skyblue%2Cblue/C00236%20skyblue%2Cblue/C00354%20skyblue%2Cblue/C00631%20skyblue%2Cblue/C00668%20skyblue%2Cblue/C00022%20skyblue%2Cblue/C00074%20skyblue%2Cblue/C00111%20skyblue%2Cblue/C00118%20skyblue%2Cblue/C00197%20sky…
	Bin_8	Rhodoglobus sp001725325	Carbohydrate metabolism	Citrate cycle (TCA cycle)	cpd00137;cpd00130	C00158;C00149	https://www.kegg.jp/kegg-bin/show_pathway?map00020/C00024%20skyblue%2Cblue/C00026%20skyblue%2Cblue/C00036%20skyblue%2Cblue/C00042%20skyblue%2Cblue/C00091%20skyblue%2Cblue/C00122%20skyblue%2Cblue/C00149%20skyblue%2Cblue/C00158%20skyblue%2Cblue/C00311%20skyblue%2Cblue/C00024%20skyblue%2Cblue/C00026%20skyblue%2Cblue/C00036%20skyblue%2Cblue/C00158%20skyblue%2Cblue/C00311%20skyblue%2Cblue/C00026%20sky…
	Bin_8	Rhodoglobus sp001725325	Carbohydrate metabolism	Glyoxylate and dicarboxylate metabolism	cpd00137;cpd00145;cpd00130	C00158;C00168;C00149	https://www.kegg.jp/kegg-bin/show_pathway?map00630/C00024%20skyblue%2Cblue/C00036%20skyblue%2Cblue/C00048%20skyblue%2Cblue/C00149%20skyblue%2Cblue/C00158%20skyblue%2Cblue/C00311%20skyblue%2Cblue/C00417%20skyblue%2Cblue/C00024%20skyblue%2Cblue/C00048%20skyblue%2Cblue/C00091%20skyblue%2Cblue/C00100%20skyblue%2Cblue/C00149%20skyblue%2Cblue/C00332%20skyblue%2Cblue/C00683%20skyblue%2Cblue/C00877%20sky…
	Bin_8	Rhodoglobus sp001725325	Carbohydrate metabolism	beta-Alanine metabolism	cpd00191	C00222	https://www.kegg.jp/kegg-bin/show_pathway?map00410/C00024%20skyblue%2Cblue/C00100%20skyblue%2Cblue/C00222%20skyblue%2Cblue/C00222%09%23ff0000/
	Bin_8	Rhodoglobus sp001725325	Amino acid metabolism	Cysteine and methionine metabolism	cpd00837	C01137	https://www.kegg.jp/kegg-bin/show_pathway?map00270/C00049%20skyblue%2Cblue/C00073%20skyblue%2Cblue/C00155%20skyblue%2Cblue/C00263%20skyblue%2Cblue/C00441%20skyblue%2Cblue/C01118%20skyblue%2Cblue/C03082%20skyblue%2Cblue/C02291%20skyblue%2Cblue/C00065%20skyblue%2Cblue/C00097%20skyblue%2Cblue/C00283%20skyblue%2Cblue/C00019%20skyblue%2Cblue/C00073%20skyblue%2Cblue/C00170%20skyblue%2Cblue/C00019%20sky…
	Bin_8	Rhodoglobus sp001725325	Amino acid metabolism	Valine, leucine and isoleucine degradation	cpd00292	C00356	https://www.kegg.jp/kegg-bin/show_pathway?map00280/C00123%20skyblue%2Cblue/C00164%20skyblue%2Cblue/C00233%20skyblue%2Cblue/C00356%20skyblue%2Cblue/C02939%20skyblue%2Cblue/C03069%20skyblue%2Cblue/C03231%20skyblue%2Cblue/C15975%20skyblue%2Cblue/C00091%20skyblue%2Cblue/C00100%20skyblue%2Cblue/C00683%20skyblue%2Cblue/C00356%09%23ff0000/
	Bin_8	Rhodoglobus sp001725325	Amino acid metabolism	Tryptophan metabolism	cpd02333;cpd00275;cpd02065	C00328;C03722;C03227	https://www.kegg.jp/kegg-bin/show_pathway?map00380/C00078%20skyblue%2Cblue/C00078%20skyblue%2Cblue/C00328%20skyblue%2Cblue/C00632%20skyblue%2Cblue/C04409%20skyblue%2Cblue/C00078%20skyblue%2Cblue/C00003%20skyblue%2Cblue/C00078%20skyblue%2Cblue/C00328%20skyblue%2Cblue/C00632%20skyblue%2Cblue/C00857%20skyblue%2Cblue/C01185%20skyblue%2Cblue/C03722%20skyblue%2Cblue/C04409%20skyblue%2Cblue/C00078%20sky…
	Bin_8	Rhodoglobus sp001725325	Lipid metabolism	Fatty acid biosynthesis	cpd11484;cpd11464;cpd11470;cpd11466	C05761;C04688;C05752;C05745	https://www.kegg.jp/kegg-bin/show_pathway?map00061/C00024%20skyblue%2Cblue/C00083%20skyblue%2Cblue/C05744%20skyblue%2Cblue/C01209%20skyblue%2Cblue/C03939%20skyblue%2Cblue/C05223%20skyblue%2Cblue/C05755%20skyblue%2Cblue/C04618%20skyblue%2Cblue/C05747%20skyblue%2Cblue/C05757%20skyblue%2Cblue/C04633%20skyblue%2Cblue/C04619%20skyblue%2Cblue/C04620%20skyblue%2Cblue/C04688%20skyblue%2Cblue/C05762%20sky…
	Bin_8	Rhodoglobus sp001725325	Lipid metabolism	Butanoate metabolism	cpd00292	C00356	https://www.kegg.jp/kegg-bin/show_pathway?map00650/C00024%20skyblue%2Cblue/C00164%20skyblue%2Cblue/C00332%20skyblue%2Cblue/C00356%20skyblue%2Cblue/C01089%20skyblue%2Cblue/C00356%09%23ff0000/
	Bin_8	Rhodoglobus sp001725325	Biosynthesis of other secondary metabolites	Terpenoid backbone biosynthesis	cpd00292	C00356	https://www.kegg.jp/kegg-bin/show_pathway?map00900/C00024%20skyblue%2Cblue/C00129%20skyblue%2Cblue/C00235%20skyblue%2Cblue/C00332%20skyblue%2Cblue/C00356%20skyblue%2Cblue/C00022%20skyblue%2Cblue/C00118%20skyblue%2Cblue/C00129%20skyblue%2Cblue/C00235%20skyblue%2Cblue/C11434%20skyblue%2Cblue/C11435%20skyblue%2Cblue/C11436%20skyblue%2Cblue/C11437%20skyblue%2Cblue/C11453%20skyblue%2Cblue/C11811%20sky…
	Bin_8	Rhodoglobus sp001725325	Metabolism of cofactors and vitamins	Nicotinate and nicotinamide metabolism	cpd02333	C03722	https://www.kegg.jp/kegg-bin/show_pathway?map00760/C00003%20skyblue%2Cblue/C00049%20skyblue%2Cblue/C00857%20skyblue%2Cblue/C01185%20skyblue%2Cblue/C03722%20skyblue%2Cblue/C00122%20skyblue%2Cblue/C00253%20skyblue%2Cblue/C00232%20skyblue%2Cblue/C00232%20skyblue%2Cblue/C03722%09%23ff0000/
	Bin_8	Rhodoglobus sp001725325	Metabolism of cofactors and vitamins	Ubiquinone and other terpenoid-quinone biosynthesis	cpd00136	C00156	https://www.kegg.jp/kegg-bin/show_pathway?map00130/C00353%20skyblue%2Cblue/C00251%20skyblue%2Cblue/C00885%20skyblue%2Cblue/C02730%20skyblue%2Cblue/C03160%20skyblue%2Cblue/C03657%20skyblue%2Cblue/C05817%20skyblue%2Cblue/C15547%20skyblue%2Cblue/C16519%20skyblue%2Cblue/C00156%20skyblue%2Cblue/C00251%20skyblue%2Cblue/C00156%20skyblue%2Cblue/C00251%20skyblue%2Cblue/C00251%20skyblue%2Cblue/C00251%20sky…
	Bin_8	Rhodoglobus sp001725325	Metabolism of cofactors and vitamins	Porphyrin metabolism	cpd00791	C01079	https://www.kegg.jp/kegg-bin/show_pathway?map00860/C00025%20skyblue%2Cblue/C00032%20skyblue%2Cblue/C00430%20skyblue%2Cblue/C00931%20skyblue%2Cblue/C01024%20skyblue%2Cblue/C01051%20skyblue%2Cblue/C01079%20skyblue%2Cblue/C02191%20skyblue%2Cblue/C03263%20skyblue%2Cblue/C03741%20skyblue%2Cblue/C02987%20skyblue%2Cblue/C00194%20skyblue%2Cblue/C03114%20skyblue%2Cblue/C04778%20skyblue%2Cblue/C05775%20sky…
	Bin_8	Rhodoglobus sp001725325	Metabolism of cofactors and vitamins	Vitamin B6 metabolism	cpd00478	C00627	https://www.kegg.jp/kegg-bin/show_pathway?map00750/C00018%20skyblue%2Cblue/C00279%20skyblue%2Cblue/C06054%20skyblue%2Cblue/C06055%20skyblue%2Cblue/C00018%20skyblue%2Cblue/C00064%20skyblue%2Cblue/C00117%20skyblue%2Cblue/C00118%20skyblue%2Cblue/C00627%09%23ff0000/
	Bin_8	Rhodoglobus sp001725325	Metabolism of cofactors and vitamins	Folate biosynthesis	cpd02961	C04874	https://www.kegg.jp/kegg-bin/show_pathway?map00790/C00044%20skyblue%2Cblue/C00101%20skyblue%2Cblue/C00415%20skyblue%2Cblue/C00921%20skyblue%2Cblue/C01300%20skyblue%2Cblue/C04807%20skyblue%2Cblue/C04874%20skyblue%2Cblue/C04895%20skyblue%2Cblue/C05922%20skyblue%2Cblue/C05923%20skyblue%2Cblue/C06148%20skyblue%2Cblue/C00044%20skyblue%2Cblue/C00101%20skyblue%2Cblue/C00415%20skyblue%2Cblue/C00921%20sky…
	Bin_8	Rhodoglobus sp001725325	Metabolism of cofactors and vitamins	Thiamine metabolism	cpd00793;cpd14545	C01081;C15809	https://www.kegg.jp/kegg-bin/show_pathway?map00730/C00068%20skyblue%2Cblue/C00082%20skyblue%2Cblue/C03373%20skyblue%2Cblue/C11437%20skyblue%2Cblue/C15809%20skyblue%2Cblue/C00037%20skyblue%2Cblue/C00068%20skyblue%2Cblue/C03373%20skyblue%2Cblue/C11437%20skyblue%2Cblue/C15809%20skyblue%2Cblue/C00003%20skyblue%2Cblue/C00037%20skyblue%2Cblue/C00068%20skyblue%2Cblue/C03373%20skyblue%2Cblue/C00003%20sky…
	Bin_8	Rhodoglobus sp001725325	Amino acid metabolism	Arginine and proline metabolism	cpd00837	C01137	https://www.kegg.jp/kegg-bin/show_pathway?map00330/C00025%20skyblue%2Cblue/C00077%20skyblue%2Cblue/C00148%20skyblue%2Cblue/C01165%20skyblue%2Cblue/C03287%20skyblue%2Cblue/C03912%20skyblue%2Cblue/C00062%20skyblue%2Cblue/C00019%20skyblue%2Cblue/C00062%20skyblue%2Cblue/C00315%20skyblue%2Cblue/C00062%20skyblue%2Cblue/C00077%20skyblue%2Cblue/C00334%20skyblue%2Cblue/C00334%20skyblue%2Cblue/C00025%20sky…
	Bin_8	Rhodoglobus sp001725325	Energy metabolism	Energy metabolism	cpd11620	C00138	https://www.kegg.jp/kegg-bin/show_pathway?map00195/C00001%20skyblue%2Cblue/C00007%20skyblue%2Cblue/C00138%20skyblue%2Cblue/C00139%20skyblue%2Cblue/C00138%09%23ff0000/
	Bin_8	Rhodoglobus sp001725325	Energy metabolism	Pyruvate metabolism	cpd00130	C00149	https://www.kegg.jp/kegg-bin/show_pathway?map00620/C00011%20skyblue%2Cblue/C00036%20skyblue%2Cblue/C00074%20skyblue%2Cblue/C00149%20skyblue%2Cblue/C00011%20skyblue%2Cblue/C00022%20skyblue%2Cblue/C00074%20skyblue%2Cblue/C00149%20skyblue%2Cblue/C00011%20skyblue%2Cblue/C00022%20skyblue%2Cblue/C00036%20skyblue%2Cblue/C00074%20skyblue%2Cblue/C00149%20skyblue%2Cblue/C00149%09%23ff0000/C00149%09%23ff000…
	Bin_8	Rhodoglobus sp001725325	Energy metabolism	Energy metabolism in photosynthetic organisms	cpd00130	C00149	https://www.kegg.jp/kegg-bin/show_pathway?map00710/C00011%20skyblue%2Cblue/C00085%20skyblue%2Cblue/C00111%20skyblue%2Cblue/C00117%20skyblue%2Cblue/C00118%20skyblue%2Cblue/C00197%20skyblue%2Cblue/C00199%20skyblue%2Cblue/C00231%20skyblue%2Cblue/C00236%20skyblue%2Cblue/C00279%20skyblue%2Cblue/C05382%20skyblue%2Cblue/C00354%20skyblue%2Cblue/C00447%20skyblue%2Cblue/C00117%20skyblue%2Cblue/C00117%20sky…
	Bin_8	Rhodoglobus sp001725325	Energy metabolism	Energy metabolism pathways in prokaryotes	cpd00137;cpd00191;cpd00130	C00222;C00158;C00149	https://www.kegg.jp/kegg-bin/show_pathway?map00720/C00022%20skyblue%2Cblue/C00024%20skyblue%2Cblue/C00026%20skyblue%2Cblue/C00036%20skyblue%2Cblue/C00042%20skyblue%2Cblue/C00074%20skyblue%2Cblue/C00091%20skyblue%2Cblue/C00122%20skyblue%2Cblue/C00149%20skyblue%2Cblue/C00158%20skyblue%2Cblue/C00311%20skyblue%2Cblue/C00417%20skyblue%2Cblue/C00022%20skyblue%2Cblue/C00024%20skyblue%2Cblue/C00036%20sky…
	Bin_8	Rhodoglobus sp001725325	Energy metabolism	Energy metabolism	cpd00157;cpd00145;cpd00482;cpd00130;cpd00055	C00184;C00149;C00067;C00631;C00168	https://www.kegg.jp/kegg-bin/show_pathway?map00680/C00067%20skyblue%2Cblue/C00132%20skyblue%2Cblue/C00067%20skyblue%2Cblue/C00085%20skyblue%2Cblue/C00111%20skyblue%2Cblue/C00354%20skyblue%2Cblue/C00036%20skyblue%2Cblue/C00037%20skyblue%2Cblue/C00048%20skyblue%2Cblue/C00065%20skyblue%2Cblue/C00074%20skyblue%2Cblue/C00149%20skyblue%2Cblue/C00258%20skyblue%2Cblue/C00631%20skyblue%2Cblue/C00132%20sky…
	Bin_8	Rhodoglobus sp001725325	Carbohydrate metabolism	Pentose phosphate pathway	cpd00055	C00067	https://www.kegg.jp/kegg-bin/show_pathway?map00030/C00085%20skyblue%2Cblue/C00117%20skyblue%2Cblue/C00118%20skyblue%2Cblue/C00199%20skyblue%2Cblue/C00231%20skyblue%2Cblue/C00279%20skyblue%2Cblue/C05382%20skyblue%2Cblue/C00345%20skyblue%2Cblue/C01172%20skyblue%2Cblue/C01236%20skyblue%2Cblue/C00668%20skyblue%2Cblue/C00117%20skyblue%2Cblue/C00119%20skyblue%2Cblue/C00199%20skyblue%2Cblue/C00345%20sky…
	Bin_8	Rhodoglobus sp001725325	Nucleotide metabolism	Purine metabolism	cpd09027	C12248	https://www.kegg.jp/kegg-bin/show_pathway?map00230/C00064%20skyblue%2Cblue/C00119%20skyblue%2Cblue/C00130%20skyblue%2Cblue/C03090%20skyblue%2Cblue/C03373%20skyblue%2Cblue/C03838%20skyblue%2Cblue/C04376%20skyblue%2Cblue/C04640%20skyblue%2Cblue/C04677%20skyblue%2Cblue/C04734%20skyblue%2Cblue/C04751%20skyblue%2Cblue/C04823%20skyblue%2Cblue/C15667%20skyblue%2Cblue/C00002%20skyblue%2Cblue/C00008%20sky…
	Bin_8	Rhodoglobus sp001725325	Xenobiotics biodegradation	Chlorocyclohexane and chlorobenzene degradation	cpd00077	C00090	https://www.kegg.jp/kegg-bin/show_pathway?map00361/C00090%09%23ff0000/C00090%09%23ff0000/
	Bin_8	Rhodoglobus sp001725325	Xenobiotics biodegradation	Benzoate degradation	cpd00077	C00090	https://www.kegg.jp/kegg-bin/show_pathway?map00362/C00846%20skyblue%2Cblue/C03586%20skyblue%2Cblue/C00022%20skyblue%2Cblue/C00024%20skyblue%2Cblue/C00084%20skyblue%2Cblue/C00100%20skyblue%2Cblue/C00479%20skyblue%2Cblue/C00682%20skyblue%2Cblue/C00090%09%23ff0000/C00090%09%23ff0000/C00090%09%23ff0000/
	Bin_8	Rhodoglobus sp001725325	Xenobiotics biodegradation	Aminobenzoate degradation	cpd00077	C00090	https://www.kegg.jp/kegg-bin/show_pathway?map00627/C00108%20skyblue%2Cblue/C00090%09%23ff0000/
	Bin_8	Rhodoglobus sp001725325	Metabolism of cofactors and vitamins	Lipoic acid metabolism	cpd11470	C05752	https://www.kegg.jp/kegg-bin/show_pathway?map00785/C02972%20skyblue%2Cblue/C02972%20skyblue%2Cblue/C02972%20skyblue%2Cblue/C01944%20skyblue%2Cblue/C05752%09%23ff0000/C05752%09%23ff0000/C05752%09%23ff0000/
	Bin_8	Rhodoglobus sp001725325	Metabolism of cofactors and vitamins	Riboflavin metabolism	cpd15807	C18910	https://www.kegg.jp/kegg-bin/show_pathway?map00740/C00016%20skyblue%2Cblue/C00044%20skyblue%2Cblue/C00061%20skyblue%2Cblue/C00199%20skyblue%2Cblue/C00255%20skyblue%2Cblue/C01268%20skyblue%2Cblue/C01304%20skyblue%2Cblue/C04332%20skyblue%2Cblue/C04454%20skyblue%2Cblue/C04732%20skyblue%2Cblue/C15556%20skyblue%2Cblue/C00016%20skyblue%2Cblue/C00044%20skyblue%2Cblue/C00061%20skyblue%2Cblue/C00199%20sky…
	Bin_8	Rhodoglobus sp001725325	Nucleotide metabolism	Pyrimidine metabolism	cpd00191	C00222	https://www.kegg.jp/kegg-bin/show_pathway?map00240/C00099%20skyblue%2Cblue/C00106%20skyblue%2Cblue/C00178%20skyblue%2Cblue/C02642%20skyblue%2Cblue/C00064%20skyblue%2Cblue/C00105%20skyblue%2Cblue/C00119%20skyblue%2Cblue/C00169%20skyblue%2Cblue/C00295%20skyblue%2Cblue/C00337%20skyblue%2Cblue/C00438%20skyblue%2Cblue/C01103%20skyblue%2Cblue/C00015%20skyblue%2Cblue/C00063%20skyblue%2Cblue/C00075%20sky…
	Bin_8	Rhodoglobus sp001725325	Amino acid metabolism	D-Amino acid metabolism	cpd02175	C03440	https://www.kegg.jp/kegg-bin/show_pathway?map00470/C00062%20skyblue%2Cblue/C00026%20skyblue%2Cblue/C04282%20skyblue%2Cblue/C00135%20skyblue%2Cblue/C03440%09%23ff0000/"
12	Bin_59	Kapabacteria thiocyanatum	"Amino acid metabolism	Arginine and proline metabolism	cpd00858	C01165	https://www.kegg.jp/kegg-bin/show_pathway?map00330/C00025%20skyblue%2Cblue/C00077%20skyblue%2Cblue/C00148%20skyblue%2Cblue/C03912%20skyblue%2Cblue/C00062%20skyblue%2Cblue/C00019%20skyblue%2Cblue/C00062%20skyblue%2Cblue/C00134%20skyblue%2Cblue/C00179%20skyblue%2Cblue/C00315%20skyblue%2Cblue/C00062%20skyblue%2Cblue/C00077%20skyblue%2Cblue/C00134%20skyblue%2Cblue/C00134%20skyblue%2Cblue/C00334%20sky…
	Bin_59	Kapabacteria thiocyanatum	Amino acid metabolism	Cysteine and methionine metabolism	cpd00722	C00979	https://www.kegg.jp/kegg-bin/show_pathway?map00270/C00049%20skyblue%2Cblue/C00073%20skyblue%2Cblue/C00155%20skyblue%2Cblue/C00263%20skyblue%2Cblue/C00441%20skyblue%2Cblue/C01118%20skyblue%2Cblue/C03082%20skyblue%2Cblue/C02291%20skyblue%2Cblue/C00065%20skyblue%2Cblue/C00097%20skyblue%2Cblue/C00283%20skyblue%2Cblue/C00019%20skyblue%2Cblue/C00073%20skyblue%2Cblue/C01180%20skyblue%2Cblue/C00019%20sky…
	Bin_59	Kapabacteria thiocyanatum	Amino acid metabolism	Histidine metabolism	cpd00807	C01100	https://www.kegg.jp/kegg-bin/show_pathway?map00340/C00119%20skyblue%2Cblue/C00135%20skyblue%2Cblue/C00860%20skyblue%2Cblue/C01267%20skyblue%2Cblue/C01929%20skyblue%2Cblue/C02739%20skyblue%2Cblue/C02741%20skyblue%2Cblue/C04666%20skyblue%2Cblue/C04896%20skyblue%2Cblue/C04916%20skyblue%2Cblue/C00025%20skyblue%2Cblue/C00135%20skyblue%2Cblue/C00439%20skyblue%2Cblue/C00785%20skyblue%2Cblue/C03680%20sky…
	Bin_59	Kapabacteria thiocyanatum	Amino acid metabolism	Alanine, aspartate and glutamate metabolism	cpd00199	C00232	https://www.kegg.jp/kegg-bin/show_pathway?map00250/C00025%20skyblue%2Cblue/C00042%20skyblue%2Cblue/C00334%20skyblue%2Cblue/C00232%09%23ff0000/
	Bin_59	Kapabacteria thiocyanatum	Amino acid metabolism	Valine, leucine and isoleucine degradation	cpd01966	C03069	https://www.kegg.jp/kegg-bin/show_pathway?map00280/C00123%20skyblue%2Cblue/C00164%20skyblue%2Cblue/C00233%20skyblue%2Cblue/C02939%20skyblue%2Cblue/C03231%20skyblue%2Cblue/C15975%20skyblue%2Cblue/C00091%20skyblue%2Cblue/C00100%20skyblue%2Cblue/C00683%20skyblue%2Cblue/C01213%20skyblue%2Cblue/C03069%09%23ff0000/
	Bin_59	Kapabacteria thiocyanatum	Lipid metabolism	Fatty acid biosynthesis	cpd11472;cpd00214;cpd11464	C05749;C00249;C05745	https://www.kegg.jp/kegg-bin/show_pathway?map00061/C00024%20skyblue%2Cblue/C00083%20skyblue%2Cblue/C05744%20skyblue%2Cblue/C01209%20skyblue%2Cblue/C03939%20skyblue%2Cblue/C04246%20skyblue%2Cblue/C05761%20skyblue%2Cblue/C05223%20skyblue%2Cblue/C05758%20skyblue%2Cblue/C05752%20skyblue%2Cblue/C05751%20skyblue%2Cblue/C05748%20skyblue%2Cblue/C05755%20skyblue%2Cblue/C05764%20skyblue%2Cblue/C05763%20sky…
	Bin_59	Kapabacteria thiocyanatum	Metabolism of cofactors and vitamins	Ubiquinone and other terpenoid-quinone biosynthesis	cpd00658;cpd02295	C03657;C00885	https://www.kegg.jp/kegg-bin/show_pathway?map00130/C00353%20skyblue%2Cblue/C00544%20skyblue%2Cblue/C00544%20skyblue%2Cblue/C00885%09%23ff0000/C03657%09%23ff0000/C00885%09%23ff0000/C03657%09%23ff0000/
	Bin_59	Kapabacteria thiocyanatum	Metabolism of cofactors and vitamins	Pantothenate and CoA biosynthesis	cpd00408;cpd02201	C03492;C00522	https://www.kegg.jp/kegg-bin/show_pathway?map00770/C00049%20skyblue%2Cblue/C00099%20skyblue%2Cblue/C00141%20skyblue%2Cblue/C00183%20skyblue%2Cblue/C00864%20skyblue%2Cblue/C00966%20skyblue%2Cblue/C00010%20skyblue%2Cblue/C00864%20skyblue%2Cblue/C00882%20skyblue%2Cblue/C01134%20skyblue%2Cblue/C04352%20skyblue%2Cblue/C00099%20skyblue%2Cblue/C00141%20skyblue%2Cblue/C00864%20skyblue%2Cblue/C00966%20sky…
	Bin_59	Kapabacteria thiocyanatum	Metabolism of cofactors and vitamins	Porphyrin metabolism	cpd00028;cpd00166	C00032;C00194	https://www.kegg.jp/kegg-bin/show_pathway?map00860/C00025%20skyblue%2Cblue/C02987%20skyblue%2Cblue/C03114%20skyblue%2Cblue/C05778%20skyblue%2Cblue/C00748%20skyblue%2Cblue/C05778%20skyblue%2Cblue/C02987%20skyblue%2Cblue/C00748%20skyblue%2Cblue/C00037%20skyblue%2Cblue/C05778%20skyblue%2Cblue/C02987%20skyblue%2Cblue/C00032%09%23ff0000/C00194%09%23ff0000/C00032%09%23ff0000/C00032%09%23ff0000/C00032%0…
	Bin_59	Kapabacteria thiocyanatum	Metabolism of cofactors and vitamins	Biotin metabolism	cpd00104	C00120	https://www.kegg.jp/kegg-bin/show_pathway?map00780/C01209%20skyblue%2Cblue/C00120%09%23ff0000/C00120%09%23ff0000/C00120%09%23ff0000/C00120%09%23ff0000/
	Bin_59	Kapabacteria thiocyanatum	Metabolism of cofactors and vitamins	Folate biosynthesis	cpd03519;cpd03666	C05923;C06148	https://www.kegg.jp/kegg-bin/show_pathway?map00790/C00044%20skyblue%2Cblue/C00101%20skyblue%2Cblue/C00415%20skyblue%2Cblue/C00921%20skyblue%2Cblue/C01300%20skyblue%2Cblue/C04807%20skyblue%2Cblue/C04874%20skyblue%2Cblue/C04895%20skyblue%2Cblue/C00044%20skyblue%2Cblue/C00101%20skyblue%2Cblue/C00415%20skyblue%2Cblue/C00921%20skyblue%2Cblue/C01300%20skyblue%2Cblue/C01304%20skyblue%2Cblue/C04807%20sky…
	Bin_59	Kapabacteria thiocyanatum	Energy metabolism	Energy metabolism	cpd00268;cpd00044	C00320;C00053	https://www.kegg.jp/kegg-bin/show_pathway?map00920/C00059%20skyblue%2Cblue/C00094%20skyblue%2Cblue/C00283%20skyblue%2Cblue/C00059%20skyblue%2Cblue/C00059%20skyblue%2Cblue/C00094%20skyblue%2Cblue/C00283%20skyblue%2Cblue/C00053%09%23ff0000/C00320%09%23ff0000/
	Bin_59	Kapabacteria thiocyanatum	Biosynthesis of other secondary metabolites	Terpenoid backbone biosynthesis	cpd00350	C00448	https://www.kegg.jp/kegg-bin/show_pathway?map00900/C00024%20skyblue%2Cblue/C00129%20skyblue%2Cblue/C00235%20skyblue%2Cblue/C00332%20skyblue%2Cblue/C00022%20skyblue%2Cblue/C00118%20skyblue%2Cblue/C00129%20skyblue%2Cblue/C00235%20skyblue%2Cblue/C11434%20skyblue%2Cblue/C11435%20skyblue%2Cblue/C11436%20skyblue%2Cblue/C11437%20skyblue%2Cblue/C11453%20skyblue%2Cblue/C11811%20skyblue%2Cblue/C00129%20sky…
	Bin_59	Kapabacteria thiocyanatum	Energy metabolism	Energy metabolism pathways in prokaryotes	cpd00199	C00232	https://www.kegg.jp/kegg-bin/show_pathway?map00720/C00022%20skyblue%2Cblue/C00024%20skyblue%2Cblue/C00026%20skyblue%2Cblue/C00036%20skyblue%2Cblue/C00042%20skyblue%2Cblue/C00074%20skyblue%2Cblue/C00091%20skyblue%2Cblue/C00122%20skyblue%2Cblue/C00149%20skyblue%2Cblue/C00158%20skyblue%2Cblue/C00311%20skyblue%2Cblue/C00417%20skyblue%2Cblue/C00022%20skyblue%2Cblue/C00024%20skyblue%2Cblue/C00036%20sky…
	Bin_59	Kapabacteria thiocyanatum	Nucleotide metabolism	Purine metabolism	cpd09027	C12248	https://www.kegg.jp/kegg-bin/show_pathway?map00230/C00064%20skyblue%2Cblue/C00119%20skyblue%2Cblue/C00130%20skyblue%2Cblue/C03090%20skyblue%2Cblue/C03373%20skyblue%2Cblue/C03838%20skyblue%2Cblue/C04376%20skyblue%2Cblue/C04640%20skyblue%2Cblue/C04677%20skyblue%2Cblue/C04734%20skyblue%2Cblue/C04751%20skyblue%2Cblue/C04823%20skyblue%2Cblue/C15667%20skyblue%2Cblue/C00002%20skyblue%2Cblue/C00008%20sky…
	Bin_59	Kapabacteria thiocyanatum	Pathogenicity	Pertussis	cpd00104	C00120	https://www.kegg.jp/kegg-bin/show_pathway?map05133/C00120%09%23ff0000/C00120%09%23ff0000/
	Bin_59	Kapabacteria thiocyanatum	Biosynthesis of other secondary metabolites	Biosynthesis of various antibiotics	cpd00350;cpd00722	C00979;C00448	https://www.kegg.jp/kegg-bin/show_pathway?map00998/C00062%20skyblue%2Cblue/C00065%20skyblue%2Cblue/C00077%20skyblue%2Cblue/C00353%20skyblue%2Cblue/C00108%20skyblue%2Cblue/C00092%20skyblue%2Cblue/C00002%20skyblue%2Cblue/C00082%20skyblue%2Cblue/C00061%20skyblue%2Cblue/C00074%20skyblue%2Cblue/C00979%09%23ff0000/C00448%09%23ff0000/
	Bin_59	Kapabacteria thiocyanatum	Metabolism of cofactors and vitamins	Nicotinate and nicotinamide metabolism	cpd00199	C00232	https://www.kegg.jp/kegg-bin/show_pathway?map00760/C00003%20skyblue%2Cblue/C00049%20skyblue%2Cblue/C00857%20skyblue%2Cblue/C01185%20skyblue%2Cblue/C03722%20skyblue%2Cblue/C00122%20skyblue%2Cblue/C00253%20skyblue%2Cblue/C00232%09%23ff0000/C00232%09%23ff0000/
	Bin_59	Kapabacteria thiocyanatum	Biosynthesis of other secondary metabolites	Prodigiosin biosynthesis	cpd01741	C02679	https://www.kegg.jp/kegg-bin/show_pathway?map00333/C00148%20skyblue%2Cblue/C00148%20skyblue%2Cblue/C05223%20skyblue%2Cblue/C02679%09%23ff0000/
	Bin_59	Kapabacteria thiocyanatum	Xenobiotics biodegradation	Phenylalanine metabolism	cpd00452	C00582	https://www.kegg.jp/kegg-bin/show_pathway?map00360/C00024%20skyblue%2Cblue/C00084%20skyblue%2Cblue/C00024%20skyblue%2Cblue/C00091%20skyblue%2Cblue/C02232%20skyblue%2Cblue/C20062%20skyblue%2Cblue/C00582%09%23ff0000/
	Bin_59	Kapabacteria thiocyanatum	Metabolism of cofactors and vitamins	Riboflavin metabolism	cpd15807	C18910	https://www.kegg.jp/kegg-bin/show_pathway?map00740/C00016%20skyblue%2Cblue/C00044%20skyblue%2Cblue/C00061%20skyblue%2Cblue/C00199%20skyblue%2Cblue/C00255%20skyblue%2Cblue/C01268%20skyblue%2Cblue/C01304%20skyblue%2Cblue/C04332%20skyblue%2Cblue/C04454%20skyblue%2Cblue/C04732%20skyblue%2Cblue/C15556%20skyblue%2Cblue/C00016%20skyblue%2Cblue/C00044%20skyblue%2Cblue/C00061%20skyblue%2Cblue/C00199%20sky…
13	Bin_45	Saccharimonadaceae	"Amino acid metabolism	Arginine and proline metabolism	cpd00264;cpd00858	C01165;C00315	https://www.kegg.jp/kegg-bin/show_pathway?map00330/C00025%20skyblue%2Cblue/C00077%20skyblue%2Cblue/C00148%20skyblue%2Cblue/C03912%20skyblue%2Cblue/C00062%20skyblue%2Cblue/C00019%20skyblue%2Cblue/C00062%20skyblue%2Cblue/C00134%20skyblue%2Cblue/C00062%20skyblue%2Cblue/C00077%20skyblue%2Cblue/C00134%20skyblue%2Cblue/C00134%20skyblue%2Cblue/C00134%20skyblue%2Cblue/C00025%20skyblue%2Cblue/C00062%20sky…
	Bin_45	Saccharimonadaceae	Nucleotide metabolism	Pyrimidine metabolism	cpd00282	C00337	https://www.kegg.jp/kegg-bin/show_pathway?map00240/C00064%20skyblue%2Cblue/C00105%20skyblue%2Cblue/C00169%20skyblue%2Cblue/C00295%20skyblue%2Cblue/C00015%20skyblue%2Cblue/C00063%20skyblue%2Cblue/C00075%20skyblue%2Cblue/C00105%20skyblue%2Cblue/C00112%20skyblue%2Cblue/C00015%20skyblue%2Cblue/C00363%20skyblue%2Cblue/C00364%20skyblue%2Cblue/C00365%20skyblue%2Cblue/C00459%20skyblue%2Cblue/C00460%20sky…
	Bin_45	Saccharimonadaceae	Lipid metabolism	Fatty acid biosynthesis	cpd11466	C05761	https://www.kegg.jp/kegg-bin/show_pathway?map00061/C00024%20skyblue%2Cblue/C00083%20skyblue%2Cblue/C00249%20skyblue%2Cblue/C05761%09%23ff0000/
	Bin_45	Saccharimonadaceae	Biosynthesis of other secondary metabolites	Terpenoid backbone biosynthesis	cpd00350;cpd00113	C00129;C00448	https://www.kegg.jp/kegg-bin/show_pathway?map00900/C00024%20skyblue%2Cblue/C00022%20skyblue%2Cblue/C00118%20skyblue%2Cblue/C00353%20skyblue%2Cblue/C00353%20skyblue%2Cblue/C00353%20skyblue%2Cblue/C00353%20skyblue%2Cblue/C00024%20skyblue%2Cblue/C00353%20skyblue%2Cblue/C00129%09%23ff0000/C00129%09%23ff0000/C00129%09%23ff0000/C00448%09%23ff0000/C00129%09%23ff0000/C00448%09%23ff0000/C00129%09%23ff0000…
	Bin_45	Saccharimonadaceae	Carbohydrate metabolism	Fructose and mannose metabolism	cpd00485	C00636	https://www.kegg.jp/kegg-bin/show_pathway?map00051/C00085%20skyblue%2Cblue/C00096%20skyblue%2Cblue/C00275%20skyblue%2Cblue/C00636%09%23ff0000/
	Bin_45	Saccharimonadaceae	Metabolism of cofactors and vitamins	Pantothenate and CoA biosynthesis	cpd00655	C00882	https://www.kegg.jp/kegg-bin/show_pathway?map00770/C00049%20skyblue%2Cblue/C00183%20skyblue%2Cblue/C00010%20skyblue%2Cblue/C00010%20skyblue%2Cblue/C00882%09%23ff0000/C00882%09%23ff0000/
	Bin_45	Saccharimonadaceae	Metabolism of cofactors and vitamins	Porphyrin metabolism	cpd00028;cpd00166	C00032;C00194	https://www.kegg.jp/kegg-bin/show_pathway?map00860/C00025%20skyblue%2Cblue/C02987%20skyblue%2Cblue/C03114%20skyblue%2Cblue/C05778%20skyblue%2Cblue/C00748%20skyblue%2Cblue/C05778%20skyblue%2Cblue/C02987%20skyblue%2Cblue/C00748%20skyblue%2Cblue/C00037%20skyblue%2Cblue/C05778%20skyblue%2Cblue/C02987%20skyblue%2Cblue/C00032%09%23ff0000/C00194%09%23ff0000/C00032%09%23ff0000/C00032%09%23ff0000/C00032%0…
	Bin_45	Saccharimonadaceae	Metabolism of cofactors and vitamins	Biotin metabolism	cpd00104	C00120	https://www.kegg.jp/kegg-bin/show_pathway?map00780/C00120%09%23ff0000/C00120%09%23ff0000/C00120%09%23ff0000/C00120%09%23ff0000/
	Bin_45	Saccharimonadaceae	Metabolism of cofactors and vitamins	Vitamin B6 metabolism	cpd00016	C00018	https://www.kegg.jp/kegg-bin/show_pathway?map00750/C00279%20skyblue%2Cblue/C00064%20skyblue%2Cblue/C00117%20skyblue%2Cblue/C00118%20skyblue%2Cblue/C00018%09%23ff0000/C00018%09%23ff0000/
	Bin_45	Saccharimonadaceae	Metabolism of cofactors and vitamins	Riboflavin metabolism	cpd00050	C00061	https://www.kegg.jp/kegg-bin/show_pathway?map00740/C00016%20skyblue%2Cblue/C00044%20skyblue%2Cblue/C00199%20skyblue%2Cblue/C00255%20skyblue%2Cblue/C00016%20skyblue%2Cblue/C00044%20skyblue%2Cblue/C00199%20skyblue%2Cblue/C00255%20skyblue%2Cblue/C00061%09%23ff0000/C00061%09%23ff0000/
	Bin_45	Saccharimonadaceae	Metabolism of cofactors and vitamins	Thiamine metabolism	cpd00016;cpd00056	C00068;C00018	https://www.kegg.jp/kegg-bin/show_pathway?map00730/C00082%20skyblue%2Cblue/C15809%20skyblue%2Cblue/C00037%20skyblue%2Cblue/C15809%20skyblue%2Cblue/C00003%20skyblue%2Cblue/C00037%20skyblue%2Cblue/C00003%20skyblue%2Cblue/C00037%20skyblue%2Cblue/C00003%20skyblue%2Cblue/C00037%20skyblue%2Cblue/C00068%09%23ff0000/C00068%09%23ff0000/C00068%09%23ff0000/C00068%09%23ff0000/C00018%09%23ff0000/C00068%09%23f…
	Bin_45	Saccharimonadaceae	Carbohydrate metabolism	Glycolysis / Gluconeogenesis	cpd00056	C00068	https://www.kegg.jp/kegg-bin/show_pathway?map00010/C00022%20skyblue%2Cblue/C00074%20skyblue%2Cblue/C00085%20skyblue%2Cblue/C00111%20skyblue%2Cblue/C00118%20skyblue%2Cblue/C00197%20skyblue%2Cblue/C00236%20skyblue%2Cblue/C00631%20skyblue%2Cblue/C00022%20skyblue%2Cblue/C00074%20skyblue%2Cblue/C00111%20skyblue%2Cblue/C00118%20skyblue%2Cblue/C00197%20skyblue%2Cblue/C00236%20skyblue%2Cblue/C00631%20sky…
	Bin_45	Saccharimonadaceae	Nucleotide metabolism	Purine metabolism	cpd09027	C12248	https://www.kegg.jp/kegg-bin/show_pathway?map00230/C00064%20skyblue%2Cblue/C00002%20skyblue%2Cblue/C00008%20skyblue%2Cblue/C00020%20skyblue%2Cblue/C00035%20skyblue%2Cblue/C00044%20skyblue%2Cblue/C00008%20skyblue%2Cblue/C00015%20skyblue%2Cblue/C00035%20skyblue%2Cblue/C00112%20skyblue%2Cblue/C00131%20skyblue%2Cblue/C00206%20skyblue%2Cblue/C00286%20skyblue%2Cblue/C00361%20skyblue%2Cblue/C00458%20sky…
	Bin_45	Saccharimonadaceae	Pathogenicity	Pertussis	cpd00104	C00120	https://www.kegg.jp/kegg-bin/show_pathway?map05133/C00120%09%23ff0000/C00120%09%23ff0000/
	Bin_45	Saccharimonadaceae	Biosynthesis of other secondary metabolites	Biosynthesis of various antibiotics	cpd00350;cpd00050	C00448;C00061	https://www.kegg.jp/kegg-bin/show_pathway?map00998/C00062%20skyblue%2Cblue/C00065%20skyblue%2Cblue/C00077%20skyblue%2Cblue/C00353%20skyblue%2Cblue/C00092%20skyblue%2Cblue/C00002%20skyblue%2Cblue/C00082%20skyblue%2Cblue/C00074%20skyblue%2Cblue/C00448%09%23ff0000/C00061%09%23ff0000/"
14	bin_272	Saccharimonadaceae	"Amino acid metabolism	Arginine and proline metabolism	cpd00858	C01165	https://www.kegg.jp/kegg-bin/show_pathway?map00330/C00025%20skyblue%2Cblue/C00148%20skyblue%2Cblue/C03912%20skyblue%2Cblue/C00062%20skyblue%2Cblue/C00019%20skyblue%2Cblue/C00062%20skyblue%2Cblue/C00134%20skyblue%2Cblue/C00315%20skyblue%2Cblue/C00062%20skyblue%2Cblue/C00134%20skyblue%2Cblue/C00134%20skyblue%2Cblue/C00134%20skyblue%2Cblue/C00025%20skyblue%2Cblue/C00062%20skyblue%2Cblue/C01165%09%23…
	bin_272	Saccharimonadaceae	Amino acid metabolism	Lysine biosynthesis	cpd00516	C00680	https://www.kegg.jp/kegg-bin/show_pathway?map00300/C00047%20skyblue%2Cblue/C00049%20skyblue%2Cblue/C03972%20skyblue%2Cblue/C00024%20skyblue%2Cblue/C00026%20skyblue%2Cblue/C00047%20skyblue%2Cblue/C00047%20skyblue%2Cblue/C00024%20skyblue%2Cblue/C00026%20skyblue%2Cblue/C00047%20skyblue%2Cblue/C00049%20skyblue%2Cblue/C03972%20skyblue%2Cblue/C00047%20skyblue%2Cblue/C00049%20skyblue%2Cblue/C03972%20sky…
	bin_272	Saccharimonadaceae	Amino acid metabolism	Cysteine and methionine metabolism	cpd00239;cpd00722	C00979;C00283	https://www.kegg.jp/kegg-bin/show_pathway?map00270/C00049%20skyblue%2Cblue/C00073%20skyblue%2Cblue/C00065%20skyblue%2Cblue/C00097%20skyblue%2Cblue/C00019%20skyblue%2Cblue/C00073%20skyblue%2Cblue/C00019%20skyblue%2Cblue/C00021%20skyblue%2Cblue/C00065%20skyblue%2Cblue/C00073%20skyblue%2Cblue/C00019%20skyblue%2Cblue/C00073%20skyblue%2Cblue/C00019%20skyblue%2Cblue/C00021%20skyblue%2Cblue/C00073%20sky…
	bin_272	Saccharimonadaceae	Biosynthesis of other secondary metabolites	Terpenoid backbone biosynthesis	cpd00350;cpd00113	C00129;C00448	https://www.kegg.jp/kegg-bin/show_pathway?map00900/C00024%20skyblue%2Cblue/C00022%20skyblue%2Cblue/C00118%20skyblue%2Cblue/C00353%20skyblue%2Cblue/C00353%20skyblue%2Cblue/C00353%20skyblue%2Cblue/C00353%20skyblue%2Cblue/C00024%20skyblue%2Cblue/C00353%20skyblue%2Cblue/C00129%09%23ff0000/C00129%09%23ff0000/C00129%09%23ff0000/C00448%09%23ff0000/C00129%09%23ff0000/C00448%09%23ff0000/C00129%09%23ff0000…
	bin_272	Saccharimonadaceae	Metabolism of cofactors and vitamins	Pantothenate and CoA biosynthesis	cpd00655	C00882	https://www.kegg.jp/kegg-bin/show_pathway?map00770/C00049%20skyblue%2Cblue/C00183%20skyblue%2Cblue/C00010%20skyblue%2Cblue/C00010%20skyblue%2Cblue/C00882%09%23ff0000/C00882%09%23ff0000/
	bin_272	Saccharimonadaceae	Metabolism of cofactors and vitamins	Porphyrin metabolism	cpd00028;cpd00166	C00032;C00194	https://www.kegg.jp/kegg-bin/show_pathway?map00860/C00025%20skyblue%2Cblue/C02987%20skyblue%2Cblue/C03114%20skyblue%2Cblue/C05778%20skyblue%2Cblue/C00748%20skyblue%2Cblue/C05778%20skyblue%2Cblue/C02987%20skyblue%2Cblue/C00748%20skyblue%2Cblue/C00037%20skyblue%2Cblue/C05778%20skyblue%2Cblue/C02987%20skyblue%2Cblue/C00032%09%23ff0000/C00194%09%23ff0000/C00032%09%23ff0000/C00032%09%23ff0000/C00032%0…
	bin_272	Saccharimonadaceae	Metabolism of cofactors and vitamins	Thiamine metabolism	cpd00056	C00068	https://www.kegg.jp/kegg-bin/show_pathway?map00730/C00082%20skyblue%2Cblue/C15809%20skyblue%2Cblue/C00037%20skyblue%2Cblue/C15809%20skyblue%2Cblue/C00003%20skyblue%2Cblue/C00037%20skyblue%2Cblue/C00003%20skyblue%2Cblue/C00037%20skyblue%2Cblue/C00003%20skyblue%2Cblue/C00018%20skyblue%2Cblue/C00037%20skyblue%2Cblue/C00068%09%23ff0000/C00068%09%23ff0000/C00068%09%23ff0000/C00068%09%23ff0000/C00068%0…
	bin_272	Saccharimonadaceae	Carbohydrate metabolism	Pentose and glucuronate interconversions	cpd00089	C00103	https://www.kegg.jp/kegg-bin/show_pathway?map00040/C00029%20skyblue%2Cblue/C00167%20skyblue%2Cblue/C00231%20skyblue%2Cblue/C00022%20skyblue%2Cblue/C00118%20skyblue%2Cblue/C00029%20skyblue%2Cblue/C00167%20skyblue%2Cblue/C00116%20skyblue%2Cblue/C00022%20skyblue%2Cblue/C00118%20skyblue%2Cblue/C00103%09%23ff0000/
	bin_272	Saccharimonadaceae	Metabolism of cofactors and vitamins	One carbon pool by folate	cpd00201	C00234	https://www.kegg.jp/kegg-bin/show_pathway?map00670/C00101%20skyblue%2Cblue/C00143%20skyblue%2Cblue/C00445%20skyblue%2Cblue/C00101%20skyblue%2Cblue/C00143%20skyblue%2Cblue/C00445%20skyblue%2Cblue/C00234%09%23ff0000/C00234%09%23ff0000/
	bin_272	Saccharimonadaceae	Energy metabolism	Energy metabolism	cpd00239;cpd00268	C00320;C00283	https://www.kegg.jp/kegg-bin/show_pathway?map00920/C00059%20skyblue%2Cblue/C00094%20skyblue%2Cblue/C00059%20skyblue%2Cblue/C00059%20skyblue%2Cblue/C00094%20skyblue%2Cblue/C00283%09%23ff0000/C00320%09%23ff0000/C00283%09%23ff0000/
	bin_272	Saccharimonadaceae	Carbohydrate metabolism	Glycolysis / Gluconeogenesis	cpd00056	C00068	https://www.kegg.jp/kegg-bin/show_pathway?map00010/C00022%20skyblue%2Cblue/C00074%20skyblue%2Cblue/C00085%20skyblue%2Cblue/C00111%20skyblue%2Cblue/C00118%20skyblue%2Cblue/C00197%20skyblue%2Cblue/C00236%20skyblue%2Cblue/C00354%20skyblue%2Cblue/C00631%20skyblue%2Cblue/C00022%20skyblue%2Cblue/C00074%20skyblue%2Cblue/C00111%20skyblue%2Cblue/C00118%20skyblue%2Cblue/C00197%20skyblue%2Cblue/C00236%20sky…
	bin_272	Saccharimonadaceae	Energy metabolism	Energy metabolism pathways in prokaryotes	cpd00201	C00234	https://www.kegg.jp/kegg-bin/show_pathway?map00720/C00022%20skyblue%2Cblue/C00024%20skyblue%2Cblue/C00026%20skyblue%2Cblue/C00074%20skyblue%2Cblue/C00022%20skyblue%2Cblue/C00024%20skyblue%2Cblue/C00074%20skyblue%2Cblue/C00024%20skyblue%2Cblue/C00083%20skyblue%2Cblue/C00022%20skyblue%2Cblue/C00024%20skyblue%2Cblue/C00048%20skyblue%2Cblue/C00083%20skyblue%2Cblue/C00011%20skyblue%2Cblue/C00024%20sky…
	bin_272	Saccharimonadaceae	Nucleotide metabolism	Purine metabolism	cpd09027	C12248	https://www.kegg.jp/kegg-bin/show_pathway?map00230/C00064%20skyblue%2Cblue/C00119%20skyblue%2Cblue/C03090%20skyblue%2Cblue/C00002%20skyblue%2Cblue/C00008%20skyblue%2Cblue/C00020%20skyblue%2Cblue/C00035%20skyblue%2Cblue/C00044%20skyblue%2Cblue/C00144%20skyblue%2Cblue/C00008%20skyblue%2Cblue/C00015%20skyblue%2Cblue/C00035%20skyblue%2Cblue/C00112%20skyblue%2Cblue/C00131%20skyblue%2Cblue/C00206%20sky…
	bin_272	Saccharimonadaceae	Carbohydrate metabolism	Amino sugar and nucleotide sugar metabolism	cpd00089	C00103	https://www.kegg.jp/kegg-bin/show_pathway?map00520/C00029%20skyblue%2Cblue/C00052%20skyblue%2Cblue/C00167%20skyblue%2Cblue/C00043%20skyblue%2Cblue/C00085%20skyblue%2Cblue/C00352%20skyblue%2Cblue/C00043%20skyblue%2Cblue/C00085%20skyblue%2Cblue/C00352%20skyblue%2Cblue/C06156%20skyblue%2Cblue/C00103%09%23ff0000/
	bin_272	Saccharimonadaceae	Carbohydrate metabolism	Starch and sucrose metabolism	cpd00089	C00103	https://www.kegg.jp/kegg-bin/show_pathway?map00500/C01083%20skyblue%2Cblue/C00029%20skyblue%2Cblue/C00092%20skyblue%2Cblue/C00103%09%23ff0000/C00103%09%23ff0000/C00103%09%23ff0000/
	bin_272	Saccharimonadaceae	Carbohydrate metabolism	Galactose metabolism	cpd00089	C00103	https://www.kegg.jp/kegg-bin/show_pathway?map00052/C00118%20skyblue%2Cblue/C00197%20skyblue%2Cblue/C00236%20skyblue%2Cblue/C00029%20skyblue%2Cblue/C00052%20skyblue%2Cblue/C00103%09%23ff0000/
	bin_272	Saccharimonadaceae	Biosynthesis of other secondary metabolites	Biosynthesis of various antibiotics	cpd00350;cpd00722	C00979;C00448	https://www.kegg.jp/kegg-bin/show_pathway?map00998/C00062%20skyblue%2Cblue/C00065%20skyblue%2Cblue/C00353%20skyblue%2Cblue/C00092%20skyblue%2Cblue/C00002%20skyblue%2Cblue/C00082%20skyblue%2Cblue/C00061%20skyblue%2Cblue/C00074%20skyblue%2Cblue/C00979%09%23ff0000/C00448%09%23ff0000/
	bin_272	Saccharimonadaceae	Biosynthesis of terpenoids and polyketides	Streptomycin biosynthesis	cpd00089	C00103	https://www.kegg.jp/kegg-bin/show_pathway?map00521/C11907%20skyblue%2Cblue/C00688%20skyblue%2Cblue/C00842%20skyblue%2Cblue/C03319%20skyblue%2Cblue/C00103%09%23ff0000/"
15	Bin_41	Chloroflexia	"Carbohydrate metabolism	Pentose and glucuronate interconversions	cpd00259	C00310	https://www.kegg.jp/kegg-bin/show_pathway?map00040/C00029%20skyblue%2Cblue/C00167%20skyblue%2Cblue/C00191%20skyblue%2Cblue/C00231%20skyblue%2Cblue/C00022%20skyblue%2Cblue/C00118%20skyblue%2Cblue/C00191%20skyblue%2Cblue/C00204%20skyblue%2Cblue/C00514%20skyblue%2Cblue/C00905%20skyblue%2Cblue/C04442%20skyblue%2Cblue/C00333%20skyblue%2Cblue/C00029%20skyblue%2Cblue/C00103%20skyblue%2Cblue/C00167%20sky…
	Bin_41	Chloroflexia	Amino acid metabolism	Arginine and proline metabolism	cpd00858;cpd00837;cpd00152	C01165;C00179;C01137	https://www.kegg.jp/kegg-bin/show_pathway?map00330/C00025%20skyblue%2Cblue/C00077%20skyblue%2Cblue/C00148%20skyblue%2Cblue/C03912%20skyblue%2Cblue/C00062%20skyblue%2Cblue/C00019%20skyblue%2Cblue/C00062%20skyblue%2Cblue/C00134%20skyblue%2Cblue/C00315%20skyblue%2Cblue/C00062%20skyblue%2Cblue/C00077%20skyblue%2Cblue/C00134%20skyblue%2Cblue/C00134%20skyblue%2Cblue/C00334%20skyblue%2Cblue/C00134%20sky…
	Bin_41	Chloroflexia	Amino acid metabolism	Cysteine and methionine metabolism	cpd00837	C01137	https://www.kegg.jp/kegg-bin/show_pathway?map00270/C00049%20skyblue%2Cblue/C00073%20skyblue%2Cblue/C00155%20skyblue%2Cblue/C00263%20skyblue%2Cblue/C00441%20skyblue%2Cblue/C01118%20skyblue%2Cblue/C03082%20skyblue%2Cblue/C02291%20skyblue%2Cblue/C00065%20skyblue%2Cblue/C00097%20skyblue%2Cblue/C00283%20skyblue%2Cblue/C00979%20skyblue%2Cblue/C00019%20skyblue%2Cblue/C00073%20skyblue%2Cblue/C00170%20sky…
	Bin_41	Chloroflexia	Amino acid metabolism	Valine, leucine and isoleucine degradation	cpd01966	C03069	https://www.kegg.jp/kegg-bin/show_pathway?map00280/C00123%20skyblue%2Cblue/C00164%20skyblue%2Cblue/C00233%20skyblue%2Cblue/C00356%20skyblue%2Cblue/C02939%20skyblue%2Cblue/C03231%20skyblue%2Cblue/C15975%20skyblue%2Cblue/C00091%20skyblue%2Cblue/C00100%20skyblue%2Cblue/C00683%20skyblue%2Cblue/C01213%20skyblue%2Cblue/C03069%09%23ff0000/
	Bin_41	Chloroflexia	Glycan metabolism	Lipopolysaccharide biosynthesis	cpd04920	C07838	https://www.kegg.jp/kegg-bin/show_pathway?map00540/C00043%20skyblue%2Cblue/C04738%20skyblue%2Cblue/C00199%20skyblue%2Cblue/C05382%20skyblue%2Cblue/C06397%20skyblue%2Cblue/C07836%20skyblue%2Cblue/C11472%20skyblue%2Cblue/C07838%09%23ff0000/
	Bin_41	Chloroflexia	Biosynthesis of other secondary metabolites	Terpenoid backbone biosynthesis	cpd00350;cpd08287	C11435;C00448	https://www.kegg.jp/kegg-bin/show_pathway?map00900/C00024%20skyblue%2Cblue/C00129%20skyblue%2Cblue/C00235%20skyblue%2Cblue/C00332%20skyblue%2Cblue/C00356%20skyblue%2Cblue/C00418%20skyblue%2Cblue/C00022%20skyblue%2Cblue/C00118%20skyblue%2Cblue/C00129%20skyblue%2Cblue/C00235%20skyblue%2Cblue/C11434%20skyblue%2Cblue/C11436%20skyblue%2Cblue/C11437%20skyblue%2Cblue/C11453%20skyblue%2Cblue/C11811%20sky…
	Bin_41	Chloroflexia	Metabolism of cofactors and vitamins	Biotin metabolism	cpd00104	C00120	https://www.kegg.jp/kegg-bin/show_pathway?map00780/C01209%20skyblue%2Cblue/C19846%20skyblue%2Cblue/C00120%09%23ff0000/C00120%09%23ff0000/C00120%09%23ff0000/C00120%09%23ff0000/
	Bin_41	Chloroflexia	Carbohydrate metabolism	Pentose phosphate pathway	cpd00222	C00257	https://www.kegg.jp/kegg-bin/show_pathway?map00030/C00085%20skyblue%2Cblue/C00117%20skyblue%2Cblue/C00118%20skyblue%2Cblue/C00199%20skyblue%2Cblue/C00231%20skyblue%2Cblue/C00279%20skyblue%2Cblue/C05382%20skyblue%2Cblue/C00345%20skyblue%2Cblue/C01172%20skyblue%2Cblue/C01236%20skyblue%2Cblue/C00117%20skyblue%2Cblue/C00119%20skyblue%2Cblue/C00199%20skyblue%2Cblue/C00345%20skyblue%2Cblue/C01172%20sky…
	Bin_41	Chloroflexia	Xenobiotics biodegradation	Chlorocyclohexane and chlorobenzene degradation	cpd00077	C00090	https://www.kegg.jp/kegg-bin/show_pathway?map00361/C00090%09%23ff0000/C00090%09%23ff0000/
	Bin_41	Chloroflexia	Xenobiotics biodegradation	Benzoate degradation	cpd00077	C00090	https://www.kegg.jp/kegg-bin/show_pathway?map00362/C00180%20skyblue%2Cblue/C00846%20skyblue%2Cblue/C03586%20skyblue%2Cblue/C00022%20skyblue%2Cblue/C00024%20skyblue%2Cblue/C00084%20skyblue%2Cblue/C00100%20skyblue%2Cblue/C00479%20skyblue%2Cblue/C00596%20skyblue%2Cblue/C00682%20skyblue%2Cblue/C03589%20skyblue%2Cblue/C00090%09%23ff0000/C00090%09%23ff0000/C00090%09%23ff0000/
	Bin_41	Chloroflexia	Pathogenicity	Pertussis	cpd00104	C00120	https://www.kegg.jp/kegg-bin/show_pathway?map05133/C00120%09%23ff0000/C00120%09%23ff0000/
	Bin_41	Chloroflexia	Xenobiotics biodegradation	Aminobenzoate degradation	cpd00077	C00090	https://www.kegg.jp/kegg-bin/show_pathway?map00627/C00108%20skyblue%2Cblue/C00090%09%23ff0000/
	Bin_41	Chloroflexia	Biosynthesis of other secondary metabolites	Biosynthesis of various antibiotics	cpd00350	C00448	https://www.kegg.jp/kegg-bin/show_pathway?map00998/C00062%20skyblue%2Cblue/C00065%20skyblue%2Cblue/C00077%20skyblue%2Cblue/C00979%20skyblue%2Cblue/C00254%20skyblue%2Cblue/C00353%20skyblue%2Cblue/C00108%20skyblue%2Cblue/C00092%20skyblue%2Cblue/C00002%20skyblue%2Cblue/C00082%20skyblue%2Cblue/C00061%20skyblue%2Cblue/C00074%20skyblue%2Cblue/C00448%09%23ff0000/
	Bin_41	Chloroflexia	Amino acid metabolism	D-Amino acid metabolism	cpd00851;cpd02175	C03440;C01157	https://www.kegg.jp/kegg-bin/show_pathway?map00470/C00062%20skyblue%2Cblue/C00026%20skyblue%2Cblue/C00433%20skyblue%2Cblue/C04282%20skyblue%2Cblue/C00135%20skyblue%2Cblue/C01157%09%23ff0000/C03440%09%23ff0000/"

## Sheet: Table S4
Potential thiamine-related complements among Variovorax neighbors
Beneficiary	Donor	potential complement
Terrimonas ferruginea (bin_100)	Tahibacter sp001725155 (bin_167)	C01081
Terrimonas ferruginea (bin_100)	Rhodoglobus sp001725325 (bin_8)	C01081
Nitrosospira sp001899235 (bin_176)	Bosea sp001898115 (bin_273)	C04327;C01279
Chloroflexi	Bosea sp001898115 (bin_273)	C15809
Chloroflexi	Xanthobacteraceae	C15809
Chloroflexi	Nitrosospira sp001899235	C15809

## Sheet: Table S5
Genome	md:M00119	md:M00913
GCA_004210915.1	incomplete	complete
GCA_902506565.1	incomplete	incomplete
GCF_000184745.1	complete	complete
GCF_000282635.1	complete	complete
GCF_000463015.1	complete	complete
GCF_000834655.1	complete	complete
GCF_001424835.1	complete	complete
GCF_001425205.1	complete	complete
GCF_001426505.1	complete	complete
GCF _001577265.1	incomplete	incomplete
GCF _002157355.1	complete	complete
GCF_002754375.1	complete	complete
GCF_003019815.1	incomplete	complete
GCA_001899795.1	complete	complete
GCF_003852515.1	complete	complete
GCF_003951285.1	complete	complete
GCF _003952165.1	complete	complete
GCF_003952185.1	complete	complete
GCF_003984625.1	complete	complete
GCF_003984645.1	complete	complete
GCF_006438845.1	complete	complete
GCF_007828835.1	complete	complete
GCF_009498455.1	complete	complete
GCF_009755665.1	complete	complete
GCF_010499245.1	complete	complete
GCF_013376045.1	complete	complete
GCF_014170375.1	complete	complete
GCF_014302995.1	complete	complete
GCF_014303735.1	incomplete	incomplete
GCF_901827175.1	complete	complete
GCF_ 901827205.1	complete	complete

## Sheet: Table S6
Enrichement/Depletion	Cluster	Enriched Term	P-value	FDR Value	Node Names
Depletion	1	aceticAcid	0.000245	0.002924	X87152.1.1478, X80414.1.1415, U13042.1.1434, U13039.1.1496, KF691779.1.1235, JX548465.1.1499, JX171198.1.1438, JX048138.1.1422, JX011433.1.1258, JX010943.1.1435, JX010937.1.1436, JQ693099.1.1454, JQ478147.1.1397, JQ476855.1.1374, JQ475425.1.1237, JQ475416.1.1408, JQ475326.1.1400, JQ474796.1.1382, JQ474634.1.1404, JQ471962.1.1402, JQ471841.1.1372, JQ471785.1.1413, JQ471117.1.1399, JQ469604.1.1393,…
Enrichment	0		0.000325	0.003216	X67149.1.1349, KF444249.1.1337, KF385058.1.1410, JX993435.1.1404, JX548443.1.1478, JQ654118.1.1498, JQ478228.1.1397, JQ478073.1.1367, JQ477259.1.1405, JQ477229.1.1399, JQ476405.1.1385, JQ475838.1.1418, JQ475515.1.1389, JQ475488.1.1396, JQ475429.1.1392, JQ475410.1.1323, JQ475311.1.1396, JQ475304.1.1382, JQ475289.1.1383, JQ475256.1.1376, JQ474147.1.1380, JQ474121.1.1403, JQ474038.1.1406, JQ473982.1…
Enrichment	0	aerobe	2e-06	0.000585	X67149.1.1349, KF574954.1.1384, KF385058.1.1410, JX993435.1.1404, JQ476405.1.1385, JQ475838.1.1418, JQ475515.1.1389, JQ475410.1.1323, JQ474147.1.1380, JQ473982.1.1239, JQ473908.1.1428, JQ472197.1.1406, JQ470103.1.1395, JQ469590.1.1396, JQ469524.1.1369, JQ468465.1.1385, JQ468013.1.1397, JQ467996.1.1398, JQ467821.1.1363, JQ467790.1.1348, JQ467563.1.1401, JQ467377.1.1339, JQ467292.1.1350, JQ467052.1…
Depletion	1		3e-06	0.000877	X80414.1.1415, KF691779.1.1235, JX171198.1.1438, JX011433.1.1258, JQ693099.1.1454, JQ475425.1.1237, JQ474796.1.1382, JQ471117.1.1399, JQ469155.1.1380, JQ467983.1.1392, JQ467950.1.1436, JQ467330.1.1363, JQ467142.1.1299, JQ466224.1.1311, JQ466105.1.1298, JQ465929.1.1444, JQ459838.1.1398, JQ456388.1.1325, JQ456328.1.1355, JQ456320.1.1335, JQ455502.1.1378, JQ455491.1.1361, JQ455397.1.1377, JQ455381.1…
Enrichment	0	anaerobe	4.3e-05	0.002339	X67149.1.1349, KF574954.1.1384, KF444249.1.1337, KF385058.1.1410, JX993435.1.1404, JX548443.1.1478, JQ654118.1.1498, JQ478228.1.1397, JQ478073.1.1367, JQ477259.1.1405, JQ477229.1.1399, JQ476405.1.1385, JQ475838.1.1418, JQ475515.1.1389, JQ475488.1.1396, JQ475429.1.1392, JQ475410.1.1323, JQ475311.1.1396, JQ475304.1.1382, JQ475289.1.1383, JQ475256.1.1376, JQ474147.1.1380, JQ474121.1.1403, JQ474038.1…
Depletion	1		3.1e-05	0.002339	X87152.1.1478, X80414.1.1415, U13042.1.1434, U13039.1.1496, KF691779.1.1235, JX548465.1.1499, JX171198.1.1438, JX048138.1.1422, JX011433.1.1258, JX010943.1.1435, JX010937.1.1436, JQ693099.1.1454, JQ478147.1.1397, JQ476855.1.1374, JQ475425.1.1237, JQ475416.1.1408, JQ475326.1.1400, JQ474796.1.1382, JQ474634.1.1404, JQ471962.1.1402, JQ471841.1.1372, JQ471785.1.1413, JQ471117.1.1399, JQ469604.1.1393,…
Enrichment	1	dLacticAcid	1e-06	0.000292	JX048138.1.1422, JQ085661.1.1260, JN084209.1.1374, HQ792937.1.1430, HQ783869.1.1408, HQ766831.1.1428, HQ759566.1.1442, HG800468.1.1200, GQ037346.1.1385, FJ371726.1.1358, FJ363204.1.1363, EU775986.1.1401, EU772975.1.1380, EU772886.1.1397, EU768425.1.1355, EU768024.1.1355, EU767368.1.1363, EU765443.1.1348, EU764628.1.1356, EU764619.1.1382, EU762681.1.1284, EU467709.1.1380, EF403362.1.1491, EF402149…
Depletion	0		0	0.000292
Enrichment	0	fermentative	1.9e-05	0.002047	X67149.1.1349, KF574954.1.1384, KF444249.1.1337, KF385058.1.1410, JX993435.1.1404, JX548443.1.1478, JQ654118.1.1498, JQ478228.1.1397, JQ478073.1.1367, JQ477259.1.1405, JQ477229.1.1399, JQ476405.1.1385, JQ475838.1.1418, JQ475515.1.1389, JQ475488.1.1396, JQ475429.1.1392, JQ475410.1.1323, JQ475311.1.1396, JQ475304.1.1382, JQ475289.1.1383, JQ475256.1.1376, JQ474147.1.1380, JQ474121.1.1403, JQ474038.1…
Depletion	1		1.4e-05	0.002047	X87152.1.1478, X80414.1.1415, U13042.1.1434, U13039.1.1496, KF691779.1.1235, JX548465.1.1499, JX171198.1.1438, JX048138.1.1422, JX011433.1.1258, JX010943.1.1435, JX010937.1.1436, JQ693099.1.1454, JQ478147.1.1397, JQ476855.1.1374, JQ475425.1.1237, JQ475416.1.1408, JQ475326.1.1400, JQ474796.1.1382, JQ474634.1.1404, JQ471962.1.1402, JQ471841.1.1372, JQ471785.1.1413, JQ471117.1.1399, JQ469604.1.1393,…
Enrichment	1	human associated	0.000288	0.002924	KC001977.1.1372, JQ085661.1.1260, JF127027.1.1354, JF116233.1.1347, HQ783869.1.1408, HQ766831.1.1428, HQ759566.1.1442, FN562933.1.1417, FJ503749.1.1320, FJ371726.1.1358, FJ363204.1.1363, EU772886.1.1397, EU768425.1.1355, EU764628.1.1356, EU762681.1.1284, EU762361.1.1358, EU535719.1.1397, EU467709.1.1380, EF398285.1.1490, EF398278.1.1492, DQ805613.1.1389, DQ801233.1.1334, DQ799650.1.1397, DQ795720…
Depletion	0		0.000298	0.003216	JX993435.1.1404, FJ976318.1.1377, FJ773363.1.1428, AY188348.1.1545
Enrichment	1	human gut	5e-06	0.000877	KC001977.1.1372, JQ085661.1.1260, HQ783869.1.1408, HQ766831.1.1428, HQ759566.1.1442, FN562933.1.1417, FJ503749.1.1320, FJ371726.1.1358, FJ363204.1.1363, EU772886.1.1397, EU768425.1.1355, EU764628.1.1356, EU762681.1.1284, EU762361.1.1358, EU467709.1.1380, EF398285.1.1490, EF398278.1.1492, DQ805613.1.1389, DQ801233.1.1334, DQ799650.1.1397, DQ795720.1.1389, CP001750.2605730.2607248, AY976005.1.1361,…
Depletion	0		6e-06	0.00117
Depletion	0	hydrogen	2e-06	0.000585	JQ475311.1.1396, JQ467044.1.1421, JQ450714.1.1360, HQ616378.1.1270, AFZF02000009.131503.133019, AF481220.1.1480
Enrichment	1		7e-06	0.001462	JX048138.1.1422, JQ085661.1.1260, JN084209.1.1374, HQ783869.1.1408, HQ777409.1.1443, HQ769829.1.1443, HQ766831.1.1428, HQ759566.1.1442, HQ749447.1.1476, HM303837.1.1381, HE681352.1.1518, GU592683.1.1422, GU400587.1.1441, GU227220.1.1446, GQ037346.1.1385, FM996555.1.1478, FJ976245.1.1380, FJ503749.1.1320, FJ371726.1.1358, FJ370476.1.1379, FJ363204.1.1363, EU775986.1.1401, EU772975.1.1380, EU772886…
Enrichment	0	lLacticAcid	1.1e-05	0.001754	X67149.1.1349, KF574954.1.1384, KF385058.1.1410, JX993435.1.1404, JQ475838.1.1418, JQ475515.1.1389, JQ475410.1.1323, JQ475311.1.1396, JQ474121.1.1403, JQ474038.1.1406, JQ473982.1.1239, JQ473908.1.1428, JQ472197.1.1406, JQ470103.1.1395, JQ469524.1.1369, JQ468465.1.1385, JQ468013.1.1397, JQ468007.1.1403, JQ467996.1.1398, JQ467790.1.1348, JQ467563.1.1401, JQ467377.1.1339, JQ467292.1.1350, JQ467052.1…
Depletion	1		1.2e-05	0.001754	X80414.1.1415, KF691779.1.1235, JX548465.1.1499, JX171198.1.1438, JX011433.1.1258, JQ693099.1.1454, JQ475425.1.1237, JQ474796.1.1382, JQ474634.1.1404, JQ471785.1.1413, JQ471117.1.1399, JQ467950.1.1436, JQ466224.1.1311, JQ466105.1.1298, JQ465929.1.1444, JQ459838.1.1398, JQ456320.1.1335, JQ455502.1.1378, JQ455491.1.1361, JQ455381.1.1314, JQ455215.1.1370, JQ453458.1.1382, JQ453094.1.1265, JQ452830.1…
Enrichment	1	mammal gut	5e-06	0.00117	KC001977.1.1372, JQ085661.1.1260, HQ783869.1.1408, HQ766831.1.1428, HQ759566.1.1442, FN562933.1.1417, FJ503749.1.1320, FJ371726.1.1358, FJ363204.1.1363, EU772886.1.1397, EU768425.1.1355, EU764628.1.1356, EU762681.1.1284, EU762361.1.1358, EU467709.1.1380, EF398285.1.1490, EF398278.1.1492, DQ805613.1.1389, DQ801233.1.1334, DQ799650.1.1397, DQ795720.1.1389, CP001750.2605730.2607248, AY976005.1.1361,…
Depletion	0		6e-06	0.001462
Enrichment	0	saccharolytic	0.00025	0.002632	X67149.1.1349, KF574954.1.1384, KF444249.1.1337, JX993435.1.1404, JQ654118.1.1498, JQ478228.1.1397, JQ478073.1.1367, JQ477259.1.1405, JQ477229.1.1399, JQ476405.1.1385, JQ475838.1.1418, JQ475515.1.1389, JQ475488.1.1396, JQ475429.1.1392, JQ475410.1.1323, JQ475311.1.1396, JQ475304.1.1382, JQ475289.1.1383, JQ475256.1.1376, JQ474147.1.1380, JQ474121.1.1403, JQ474038.1.1406, JQ473982.1.1239, JQ473107.1…
Depletion	1		0.000181	0.002632	X87152.1.1478, X80414.1.1415, KF691779.1.1235, JX548465.1.1499, JX171198.1.1438, JX048138.1.1422, JX011433.1.1258, JX010943.1.1435, JX010937.1.1436, JQ693099.1.1454, JQ478147.1.1397, JQ475425.1.1237, JQ475416.1.1408, JQ475326.1.1400, JQ474796.1.1382, JQ474634.1.1404, JQ471962.1.1402, JQ471785.1.1413, JQ469604.1.1393, JQ469155.1.1380, JQ468072.1.1397, JQ467983.1.1392, JQ467964.1.1401, JQ467884.1.1…
